# Supplementary material for: Methyl 2-(2-hydroxy­benzyl­ideneamino)-4,5,6,7-tetra­hydro-1-benzothio­phene-3-carboxyl­ate
Source: Acta Crystallogr Sect E Struct Rep Online. 2008 Apr 18;64(Pt 5):o869. doi: 10.1107/S1600536808010489 (PMC2961328; doi:10.1107/S1600536808010489)
Supplement: Supplementary file 1 [file e-64-0o869-sup1.cif]

##############################################################################
###                                                                        ###
###        Electronic paper (Acta Crystallographica Section E)             ###
###                                                                        ###
##############################################################################
#                                                                            #
# This CIF contains the data in a paper accepted for publication in Acta     #
# Crystallographica Section E. It conforms to the requirements of Notes      #
# for Authors for Section E, and has been peer reviewed under the auspices   #
# of the IUCr Commission on Journals.                                        #
#                                                                            #
# Full details of the Crystallographic Information File format               #
# are given in the paper "The Crystallographic Information File (CIF):       #
# a New Standard Archive File for Crystallography" by S. R. Hall, F. H.      #
# Allen and I. D. Brown [Acta Cryst. (1991), A47, 655-685].                  #
#                                                                            #
# The current version of the core CIF dictionary is obtainable from          #
# ftp://ftp.iucr.org/pub/cif_core.dic. The current version number is 2.4.    #
#                                                                            #
# Software is freely available for graphical display of the structure(s) in  #
# this CIF.  For information consult the CIF home page http://www.iucr.org/  #
# cif/home.html                                                              #
#                                                                            #
# This file may be used for bona fide research purposes within the           #
# scientific community so long as proper attribution is given to the journal # 
# article from which it was obtained.                                        #
#                                                                            #
##############################################################################
                                             
data_global
_audit_creation_method     'PLATON <TABLE ACC> option'
_journal_date_recd_electronic     2008-04-15
_journal_date_accepted     2008-04-16
_journal_name_full     'Acta Crystallographica, Section E'
_journal_year     2008
_journal_volume     64
_journal_issue      5
_journal_page_first     o869
_journal_page_last     o869
_journal_paper_category     QO
_journal_coeditor_code     IS2289
_publ_contact_author_name
; Dr. Mehmet Akkurt
;
_publ_contact_author_address
; Department of Physics
  Faculty of Arts and Sciences
  Erciyes University
  38039 Kayseri
  Turkey
;
_publ_contact_author_email     akkurt@erciyes.edu.tr
_publ_contact_author_fax     '+90-352-4374933'
_publ_contact_author_phone     '+90-352-4374901 ext. 33106'
_publ_section_title
;\
Methyl
2-(2-hydroxybenzylideneamino)-4,5,6,7-tetrahydro-1-benzothiophene-3-\
carboxylate
;
loop_
    _publ_author_name
    _publ_author_address
    'Mehmet Akkurt'
; Department of Physics,
  Faculty of Arts and Sciences,
  Erciyes University,
  38039 Kayseri,
  Turkey
;
    'Selvi Karaca'
; Department of Physics,
  Faculty of Arts and Sciences,
  Erciyes University,
  38039 Kayseri,
  Turkey
;
    'Abdullah Mohamed Asiri'
;
Chemistry Department,
Faculty of Science,
King Abdul-Aziz University,
PO Box 80203,
Jeddah 21589,
Saudi Arabia
;
    'Orhan B\"uy\"ukg\"ung\"or'
;
   Department of Physics,
   Faculty of Arts and Sciences,
   Ondokuz May\?is University,
   55139 Samsun,
   Turkey
;
data_I
_chemical_name_systematic
;
Methyl
2-(2-hydroxybenzylideneamino)-4,5,6,7-tetrahydro-1-benzothiophene-3-carboxylate
;
_chemical_name_common     ?
_chemical_formula_moiety     'C17 H17 N O3 S'
_chemical_formula_sum     'C17 H17 N O3 S'
_chemical_formula_structural     ?
_chemical_formula_iupac     'C17 H17 N O3 S'
_chemical_formula_weight     315.39
_chemical_melting_point     ?
_symmetry_cell_setting     monoclinic
_symmetry_space_group_name_H-M     'P 21/c'
_symmetry_space_group_name_Hall     '-P 2ybc'
loop_
    _symmetry_equiv_pos_site_id
    _symmetry_equiv_pos_as_xyz
    1 x,y,z
    2 -x,1/2+y,1/2-z
    3 -x,-y,-z
    4 x,1/2-y,1/2+z
_cell_length_a     7.6107(4)
_cell_length_b     21.2154(9)
_cell_length_c     11.1827(7)
_cell_angle_alpha     90
_cell_angle_beta     123.342(4)
_cell_angle_gamma     90
_cell_volume     1508.41(16)
_cell_formula_units_Z     4
_cell_measurement_reflns_used     10365
_cell_measurement_theta_min     1.92
_cell_measurement_theta_max     27.24
_cell_measurement_temperature     293(2)
_cell_special_details
;
;
_exptl_crystal_description     'plate'
_exptl_crystal_colour     'yellow'
_exptl_crystal_size_max     0.600
_exptl_crystal_size_mid     0.470
_exptl_crystal_size_min     0.230
_exptl_crystal_size_rad     ?
_exptl_crystal_density_diffrn     1.389
_exptl_crystal_density_meas     ?
_exptl_crystal_density_method     'Not Measured'
_exptl_crystal_F_000     664
loop_
    _exptl_crystal_face_index_h
    _exptl_crystal_face_index_k
    _exptl_crystal_face_index_l
    _exptl_crystal_face_perp_dist
    -5 26 7 0.2168
    1 -11 -1 0.1114
    5 -18 -6 0.2999
    -3 16 -2 0.5902
    7 23 -1 0.6527
    -11 15 8 0.3404
    -5 -24 3 0.4524
    -15 3 16 0.5296
    2 21 16 0.4409
    22 15 -10 0.6390
    -4 12 7 0.4334
    2 -23 4 0.4414
    -10 -16 11 0.5980
    -3 19 0 0.4515
    -7 22 5 0.1587
    -2 25 6 0.2041
    21 29 18 0.2482
    22 -1 -1 0.2517
    10 -16 -9 0.4459
    8 -28 -19 0.4672
_exptl_absorpt_coefficient_mu     0.227
_exptl_absorpt_correction_type     integration
_exptl_absorpt_process_details     '(<i>X-RED32</i>; Stoe & Cie, 2002)'
_exptl_absorpt_correction_T_min     0.876
_exptl_absorpt_correction_T_max     0.950
_exptl_special_details
;
;
_diffrn_ambient_temperature     293(2)
_diffrn_radiation_type     'Mo K\a'
_diffrn_radiation_wavelength     0.71073
_diffrn_radiation_monochromator     'plane graphite'
_diffrn_measurement_device_type     'Stoe IPDS2'
_diffrn_measurement_device     '2-circle goniometer'
_diffrn_measurement_method     \w
_diffrn_detector_area_resol_mean     6.67
_diffrn_reflns_number     8036
_diffrn_reflns_av_R_equivalents     0.0783
_diffrn_reflns_av_sigmaI/netI     0.0531
_diffrn_reflns_theta_min     1.92
_diffrn_reflns_theta_max     26.50
_diffrn_reflns_theta_full     26.50
_diffrn_measured_fraction_theta_max     0.987
_diffrn_measured_fraction_theta_full     0.987
_diffrn_reflns_limit_h_min     -9
_diffrn_reflns_limit_h_max     9
_diffrn_reflns_limit_k_min     -23
_diffrn_reflns_limit_k_max     26
_diffrn_reflns_limit_l_min     -14
_diffrn_reflns_limit_l_max     13
_diffrn_reflns_reduction_process
;
;
_diffrn_standards_number     0
_diffrn_standards_interval_count     .
_diffrn_standards_interval_time     .
_diffrn_standards_decay_%     ?
_refine_special_details
;
Refinement on <i>F</i>^2^ for ALL reflections except those flagged by the user
for potential systematic errors. Weighted <i>R</i>-factors <i>wR</i> and all
goodnesses of fit <i>S</i> are based on <i>F</i>^2^, conventional
<i>R</i>-factors <i>R</i> are based on <i>F</i>, with <i>F</i> set to zero for
negative <i>F</i>^2^. The observed criterion of <i>F</i>^2^ > \s(<i>F</i>^2^)
is used only for calculating -<i>R</i>-factor-obs <i>etc</i>. and is not
relevant to the choice of reflections for refinement. <i>R</i>-factors based
on <i>F</i>^2^ are statistically about twice as large as those based on
<i>F</i>, and <i>R</i>-factors based on ALL data will be even larger.
;
_reflns_number_total     3086
_reflns_number_gt     2361
_reflns_threshold_expression     I>2\s(I)
_refine_ls_structure_factor_coef     Fsqd
_refine_ls_matrix_type     full
_refine_ls_R_factor_all     0.0600
_refine_ls_R_factor_gt     0.0447
_refine_ls_wR_factor_gt     0.1143
_refine_ls_wR_factor_ref     0.1211
_refine_ls_goodness_of_fit_ref     0.986
_refine_ls_restrained_S_all     0.986
_refine_ls_number_reflns     3086
_refine_ls_number_parameters     200
_refine_ls_number_restraints     0
_refine_ls_number_constraints     ?
_refine_ls_hydrogen_treatment     constr
_refine_ls_weighting_scheme     'calc'
_refine_ls_weighting_details
         'calc w=1/[\s^2^(Fo^2^)+(0.0720P)^2^]         where P=(Fo^2^+2Fc^2^)/3'
_atom_sites_solution_hydrogens     'geom'
_atom_sites_solution_primary     'direct'
_atom_sites_solution_secondary     'difmap'
_refine_ls_shift/su_max     0.000
_refine_ls_shift/su_mean     0.000
_refine_diff_density_max     0.335
_refine_diff_density_min     -0.405
_refine_ls_extinction_method     'SHELXL97 (Sheldrick, 2008)'
_refine_ls_extinction_coef     0.021(3)
_refine_ls_extinction_expression
                          'Fc^*^=KFc[1 + 0.001\\timesFc^2^\l^3^/sin(2\q)]^-1/4^'
_refine_ls_abs_structure_details     ?
_refine_ls_abs_structure_Flack     .
loop_
    _atom_type_symbol
    _atom_type_description
    _atom_type_scat_dispersion_real
    _atom_type_scat_dispersion_imag
    _atom_type_scat_source
    S S 0.1246 0.1234 'International Tables Vol C Tables 4.2.6.8 and 6.1.1.4'
    O O 0.0106 0.0060 'International Tables Vol C Tables 4.2.6.8 and 6.1.1.4'
    N N 0.0061 0.0033 'International Tables Vol C Tables 4.2.6.8 and 6.1.1.4'
    H H 0.0000 0.0000 'International Tables Vol C Tables 4.2.6.8 and 6.1.1.4'
    C C 0.0033 0.0016 'International Tables Vol C Tables 4.2.6.8 and 6.1.1.4'
_computing_data_collection     'X-AREA (Stoe & Cie, 2002)'
_computing_cell_refinement     'X-AREA (Stoe & Cie, 2002)'
_computing_data_reduction     'X-RED32 (Stoe & Cie, 2002)'
_computing_structure_solution     'SHELXS97 (Sheldrick, 2008)'
_computing_structure_refinement     'SHELXL97 (Sheldrick, 2008)'
_computing_molecular_graphics     'ORTEP-3 for Windows (Farrugia, 1997)'
_computing_publication_material     'WinGX (Farrugia, 1999)'
loop_
    _atom_site_type_symbol
    _atom_site_label
    _atom_site_fract_x
    _atom_site_fract_y
    _atom_site_fract_z
    _atom_site_U_iso_or_equiv
    _atom_site_thermal_displace_type
    _atom_site_calc_flag
    _atom_site_refinement_flags
    _atom_site_occupancy
    S S1 0.38087(8) 0.27490(2) 0.37886(5) 0.0508(2) Uani . . 1.000
    O O1 0.7763(2) 0.43178(7) 0.81861(15) 0.0586(5) Uani . . 1.000
    O O2 0.8121(3) 0.28677(7) 0.86144(15) 0.0639(5) Uani . . 1.000
    O O3 0.8298(3) 0.18228(7) 0.85862(16) 0.0662(5) Uani . . 1.000
    N N1 0.6317(2) 0.34975(7) 0.61166(15) 0.0436(4) Uani . . 1.000
    C C1 0.7315(3) 0.45323(8) 0.59125(18) 0.0411(5) Uani . . 1.000
    C C2 0.7924(3) 0.47139(9) 0.7303(2) 0.0450(5) Uani . . 1.000
    C C3 0.8752(3) 0.53085(10) 0.7805(2) 0.0540(7) Uani . . 1.000
    C C4 0.9000(3) 0.57192(9) 0.6957(3) 0.0576(7) Uani . . 1.000
    C C5 0.8421(3) 0.55480(10) 0.5586(2) 0.0577(7) Uani . . 1.000
    C C6 0.7586(3) 0.49630(9) 0.5079(2) 0.0515(6) Uani . . 1.000
    C C7 0.6487(3) 0.39169(8) 0.53568(19) 0.0442(5) Uani . . 1.000
    C C8 0.5536(3) 0.29018(8) 0.55994(19) 0.0425(5) Uani . . 1.000
    C C9 0.6016(3) 0.23555(8) 0.63921(19) 0.0416(5) Uani . . 1.000
    C C10 0.7575(3) 0.23103(9) 0.7957(2) 0.0452(6) Uani . . 1.000
    C C11 0.9685(4) 0.28619(13) 1.0126(2) 0.0705(8) Uani . . 1.000
    C C12 0.4984(3) 0.18131(8) 0.55199(19) 0.0438(5) Uani . . 1.000
    C C13 0.5079(3) 0.11475(9) 0.6026(2) 0.0549(6) Uani . . 1.000
    C C14 0.3347(3) 0.07392(9) 0.4836(2) 0.0572(7) Uani . . 1.000
    C C15 0.3173(3) 0.08294(10) 0.3430(2) 0.0588(7) Uani . . 1.000
    C C16 0.2502(4) 0.14989(10) 0.2891(2) 0.0593(7) Uani . . 1.000
    C C17 0.3767(3) 0.19544(9) 0.41006(19) 0.0457(6) Uani . . 1.000
    H H1 0.72540 0.39820 0.77740 0.0880 Uiso calc R 1.000
    H H3 0.91420 0.54310 0.87180 0.0650 Uiso calc R 1.000
    H H4 0.95640 0.61170 0.73060 0.0690 Uiso calc R 1.000
    H H5 0.85980 0.58280 0.50200 0.0690 Uiso calc R 1.000
    H H6 0.71910 0.48490 0.41600 0.0620 Uiso calc R 1.000
    H H7 0.60630 0.38190 0.44240 0.0530 Uiso calc R 1.000
    H H11A 1.09630 0.26820 1.02990 0.0850 Uiso calc R 1.000
    H H11B 0.91900 0.26140 1.06020 0.0850 Uiso calc R 1.000
    H H11C 0.99470 0.32850 1.04870 0.0850 Uiso calc R 1.000
    H H13A 0.49300 0.11530 0.68330 0.0660 Uiso calc R 1.000
    H H13B 0.64390 0.09660 0.63460 0.0660 Uiso calc R 1.000
    H H14A 0.36400 0.03000 0.51150 0.0690 Uiso calc R 1.000
    H H14B 0.20130 0.08450 0.47070 0.0690 Uiso calc R 1.000
    H H15A 0.21520 0.05350 0.27260 0.0700 Uiso calc R 1.000
    H H15B 0.45220 0.07430 0.35630 0.0700 Uiso calc R 1.000
    H H16A 0.27210 0.15830 0.21290 0.0710 Uiso calc R 1.000
    H H16B 0.10170 0.15510 0.25090 0.0710 Uiso calc R 1.000
loop_
    _atom_site_aniso_label
    _atom_site_aniso_U_11
    _atom_site_aniso_U_22
    _atom_site_aniso_U_33
    _atom_site_aniso_U_12
    _atom_site_aniso_U_13
    _atom_site_aniso_U_23
    S1 0.0565(3) 0.0466(3) 0.0366(3) -0.0026(2) 0.0176(2) 0.0017(2)
    O1 0.0796(9) 0.0573(8) 0.0470(8) -0.0121(7) 0.0400(7) -0.0047(7)
    O2 0.0802(10) 0.0530(8) 0.0349(7) -0.0107(7) 0.0166(7) 0.0015(6)
    O3 0.0735(9) 0.0563(9) 0.0482(8) 0.0110(7) 0.0204(7) 0.0089(7)
    N1 0.0454(7) 0.0411(8) 0.0389(8) 0.0005(6) 0.0197(6) 0.0023(6)
    C1 0.0400(8) 0.0424(9) 0.0416(9) 0.0054(7) 0.0228(7) 0.0039(7)
    C2 0.0482(9) 0.0446(9) 0.0475(10) 0.0020(7) 0.0297(8) 0.0005(8)
    C3 0.0593(11) 0.0515(11) 0.0558(12) -0.0004(9) 0.0345(10) -0.0085(9)
    C4 0.0577(11) 0.0404(10) 0.0765(15) -0.0011(8) 0.0381(11) -0.0031(10)
    C5 0.0647(12) 0.0488(11) 0.0647(13) 0.0010(9) 0.0388(11) 0.0115(10)
    C6 0.0574(10) 0.0532(11) 0.0470(10) 0.0011(9) 0.0306(9) 0.0049(9)
    C7 0.0461(9) 0.0475(10) 0.0373(9) 0.0035(7) 0.0219(7) 0.0011(8)
    C8 0.0427(8) 0.0432(9) 0.0385(9) 0.0007(7) 0.0204(7) -0.0008(8)
    C9 0.0423(8) 0.0429(9) 0.0384(9) 0.0001(7) 0.0215(7) 0.0026(7)
    C10 0.0448(9) 0.0482(10) 0.0414(10) -0.0014(7) 0.0230(8) 0.0022(8)
    C11 0.0794(15) 0.0785(15) 0.0361(10) -0.0213(12) 0.0207(10) -0.0009(10)
    C12 0.0417(8) 0.0435(9) 0.0443(9) -0.0005(7) 0.0225(8) 0.0007(8)
    C13 0.0586(11) 0.0464(10) 0.0527(11) -0.0021(8) 0.0262(9) 0.0054(9)
    C14 0.0635(11) 0.0457(10) 0.0665(13) -0.0071(9) 0.0384(11) -0.0037(10)
    C15 0.0636(11) 0.0529(11) 0.0619(13) -0.0089(9) 0.0358(10) -0.0117(10)
    C16 0.0657(12) 0.0575(12) 0.0460(11) -0.0116(9) 0.0251(10) -0.0100(9)
    C17 0.0474(9) 0.0446(10) 0.0423(10) -0.0034(7) 0.0229(8) -0.0017(8)
_geom_special_details
;
Bond distances, angles <i>etc</i>. have been calculated using the rounded
fractional coordinates. All su's are estimated from the variances of the
(full) variance-covariance matrix. The cell e.s.d.'s are taken into account in
the estimation of distances, angles and torsion angles
;
loop_
    _geom_bond_atom_site_label_1
    _geom_bond_atom_site_label_2
    _geom_bond_site_symmetry_1
    _geom_bond_site_symmetry_2
    _geom_bond_distance
    _geom_bond_publ_flag
    S1 C8 . . 1.7342(18) no
    S1 C17 . . 1.725(2) no
    O1 C2 . . 1.353(3) no
    O2 C10 . . 1.333(2) no
    O2 C11 . . 1.436(2) no
    O3 C10 . . 1.201(2) no
    O1 H1 . . 0.8200 no
    N1 C8 . . 1.381(2) no
    N1 C7 . . 1.285(2) no
    C1 C2 . . 1.410(3) no
    C1 C7 . . 1.434(2) no
    C1 C6 . . 1.399(3) no
    C2 C3 . . 1.384(3) no
    C3 C4 . . 1.375(3) no
    C4 C5 . . 1.391(3) no
    C5 C6 . . 1.367(3) no
    C8 C9 . . 1.381(2) no
    C9 C10 . . 1.482(3) no
    C9 C12 . . 1.432(2) no
    C12 C17 . . 1.361(3) no
    C12 C13 . . 1.508(3) no
    C13 C14 . . 1.527(3) no
    C14 C15 . . 1.516(3) no
    C15 C16 . . 1.518(3) no
    C16 C17 . . 1.503(3) no
    C3 H3 . . 0.9300 no
    C4 H4 . . 0.9300 no
    C5 H5 . . 0.9300 no
    C6 H6 . . 0.9300 no
    C7 H7 . . 0.9300 no
    C11 H11A . . 0.9600 no
    C11 H11B . . 0.9600 no
    C11 H11C . . 0.9600 no
    C13 H13A . . 0.9700 no
    C13 H13B . . 0.9700 no
    C14 H14A . . 0.9700 no
    C14 H14B . . 0.9700 no
    C15 H15A . . 0.9700 no
    C15 H15B . . 0.9700 no
    C16 H16A . . 0.9700 no
    C16 H16B . . 0.9700 no
loop_
    _geom_contact_atom_site_label_1
    _geom_contact_atom_site_label_2
    _geom_contact_distance
    _geom_contact_site_symmetry_1
    _geom_contact_site_symmetry_2
    _geom_contact_publ_flag
    S1 C11 3.543(2) . 1_454 no
    S1 C10 3.468(3) . 4_554 no
    S1 H7 2.6900 . . no
    O1 O2 3.102(2) . . no
    O1 N1 2.607(2) . . no
    O2 N1 2.694(2) . . no
    O2 O1 3.102(2) . . no
    O3 C4 3.384(3) . 2_746 no
    O3 C7 3.359(3) . 4_555 no
    O3 C13 2.923(3) . . no
    O1 H15B 2.7200 . 4_555 no
    O1 H14B 2.7300 . 4_655 no
    O2 H1 2.5000 . . no
    O3 H13A 2.6300 . . no
    O3 H13B 2.7700 . . no
    O3 H11B 2.5800 . . no
    O3 H4 2.7700 . 2_746 no
    O3 H5 2.9000 . 2_746 no
    O3 H11A 2.6100 . . no
    O3 H7 2.7200 . 4_555 no
    N1 O1 2.607(2) . . no
    N1 O2 2.694(2) . . no
    N1 H1 1.8800 . . no
    C1 C1 3.552(3) . 3_666 no
    C1 C6 3.427(3) . 3_666 no
    C2 C6 3.588(3) . 3_666 no
    C4 C7 3.585(4) . 3_666 no
    C4 O3 3.384(3) . 2_756 no
    C5 C7 3.468(4) . 3_666 no
    C6 C2 3.588(3) . 3_666 no
    C6 C1 3.427(3) . 3_666 no
    C7 O3 3.359(3) . 4_554 no
    C7 C5 3.468(4) . 3_666 no
    C7 C4 3.585(4) . 3_666 no
    C10 S1 3.468(3) . 4_555 no
    C11 S1 3.543(2) . 1_656 no
    C13 O3 2.923(3) . . no
    C1 H15A 3.0800 . 4_655 no
    C2 H15A 3.0300 . 4_655 no
    C2 H14B 3.0200 . 4_655 no
    C4 H13B 2.9500 . 2_756 no
    C7 H1 2.4400 . . no
    C7 H16B 3.0900 . 4_655 no
    C8 H11B 2.9900 . 4_554 no
    C8 H1 3.0600 . . no
    C9 H11B 2.9900 . 4_554 no
    C10 H13A 2.9800 . . no
    C12 H15B 3.0400 . . no
    C17 H14B 2.9600 . . no
    H1 O2 2.5000 . . no
    H1 N1 1.8800 . . no
    H1 C7 2.4400 . . no
    H1 C8 3.0600 . . no
    H3 H14B 2.5200 . 2_656 no
    H4 O3 2.7700 . 2_756 no
    H4 H13B 2.5700 . 2_756 no
    H5 O3 2.9000 . 2_756 no
    H5 H16A 2.5900 . 2_655 no
    H6 H7 2.4200 . . no
    H7 S1 2.6900 . . no
    H7 H6 2.4200 . . no
    H7 O3 2.7200 . 4_554 no
    H7 H13A 2.5300 . 4_554 no
    H11A O3 2.6100 . . no
    H11B O3 2.5800 . . no
    H11B C8 2.9900 . 4_555 no
    H11B C9 2.9900 . 4_555 no
    H13A O3 2.6300 . . no
    H13A C10 2.9800 . . no
    H13A H7 2.5300 . 4_555 no
    H13B O3 2.7700 . . no
    H13B C4 2.9500 . 2_746 no
    H13B H4 2.5700 . 2_746 no
    H14A H14A 2.5600 . 3_656 no
    H14B C17 2.9600 . . no
    H14B H3 2.5200 . 2_646 no
    H14B O1 2.7300 . 4_454 no
    H14B C2 3.0200 . 4_454 no
    H15A C1 3.0800 . 4_454 no
    H15A C2 3.0300 . 4_454 no
    H15B C12 3.0400 . . no
    H15B O1 2.7200 . 4_554 no
    H16A H5 2.5900 . 2_645 no
    H16B C7 3.0900 . 4_454 no
loop_
    _geom_angle_atom_site_label_1
    _geom_angle_atom_site_label_2
    _geom_angle_atom_site_label_3
    _geom_angle_site_symmetry_1
    _geom_angle_site_symmetry_2
    _geom_angle_site_symmetry_3
    _geom_angle
    _geom_angle_publ_flag
    C8 S1 C17 . . . 91.89(9) no
    C10 O2 C11 . . . 116.56(17) no
    C2 O1 H1 . . . 109.00 no
    C7 N1 C8 . . . 122.23(16) no
    C2 C1 C7 . . . 121.75(18) no
    C6 C1 C7 . . . 119.76(17) no
    C2 C1 C6 . . . 118.47(17) no
    O1 C2 C1 . . . 121.91(17) no
    O1 C2 C3 . . . 118.30(17) no
    C1 C2 C3 . . . 119.79(19) no
    C2 C3 C4 . . . 120.16(19) no
    C3 C4 C5 . . . 121.0(2) no
    C4 C5 C6 . . . 119.2(2) no
    C1 C6 C5 . . . 121.44(18) no
    N1 C7 C1 . . . 121.58(17) no
    S1 C8 N1 . . . 122.39(13) no
    N1 C8 C9 . . . 126.74(16) no
    S1 C8 C9 . . . 110.86(13) no
    C8 C9 C10 . . . 124.74(17) no
    C10 C9 C12 . . . 122.39(16) no
    C8 C9 C12 . . . 112.63(16) no
    O2 C10 C9 . . . 113.48(16) no
    O3 C10 C9 . . . 124.00(17) no
    O2 C10 O3 . . . 122.52(18) no
    C9 C12 C17 . . . 112.61(16) no
    C13 C12 C17 . . . 120.37(16) no
    C9 C12 C13 . . . 126.99(16) no
    C12 C13 C14 . . . 111.34(16) no
    C13 C14 C15 . . . 111.96(19) no
    C14 C15 C16 . . . 110.40(18) no
    C15 C16 C17 . . . 109.58(16) no
    S1 C17 C16 . . . 121.34(14) no
    C12 C17 C16 . . . 126.65(17) no
    S1 C17 C12 . . . 112.01(14) no
    C2 C3 H3 . . . 120.00 no
    C4 C3 H3 . . . 120.00 no
    C3 C4 H4 . . . 119.00 no
    C5 C4 H4 . . . 120.00 no
    C4 C5 H5 . . . 120.00 no
    C6 C5 H5 . . . 120.00 no
    C1 C6 H6 . . . 119.00 no
    C5 C6 H6 . . . 119.00 no
    N1 C7 H7 . . . 119.00 no
    C1 C7 H7 . . . 119.00 no
    O2 C11 H11A . . . 109.00 no
    O2 C11 H11B . . . 109.00 no
    O2 C11 H11C . . . 109.00 no
    H11A C11 H11B . . . 109.00 no
    H11A C11 H11C . . . 110.00 no
    H11B C11 H11C . . . 109.00 no
    C12 C13 H13A . . . 109.00 no
    C12 C13 H13B . . . 109.00 no
    C14 C13 H13A . . . 109.00 no
    C14 C13 H13B . . . 109.00 no
    H13A C13 H13B . . . 108.00 no
    C13 C14 H14A . . . 109.00 no
    C13 C14 H14B . . . 109.00 no
    C15 C14 H14A . . . 109.00 no
    C15 C14 H14B . . . 109.00 no
    H14A C14 H14B . . . 108.00 no
    C14 C15 H15A . . . 110.00 no
    C14 C15 H15B . . . 110.00 no
    C16 C15 H15A . . . 110.00 no
    C16 C15 H15B . . . 110.00 no
    H15A C15 H15B . . . 108.00 no
    C15 C16 H16A . . . 110.00 no
    C15 C16 H16B . . . 110.00 no
    C17 C16 H16A . . . 110.00 no
    C17 C16 H16B . . . 110.00 no
    H16A C16 H16B . . . 108.00 no
loop_
    _geom_torsion_atom_site_label_1
    _geom_torsion_atom_site_label_2
    _geom_torsion_atom_site_label_3
    _geom_torsion_atom_site_label_4
    _geom_torsion_site_symmetry_1
    _geom_torsion_site_symmetry_2
    _geom_torsion_site_symmetry_3
    _geom_torsion_site_symmetry_4
    _geom_torsion
    _geom_torsion_publ_flag
    C17 S1 C8 C9 . . . . -0.8(2) no
    C17 S1 C8 N1 . . . . 177.8(2) no
    C8 S1 C17 C12 . . . . 1.0(2) no
    C8 S1 C17 C16 . . . . -178.8(2) no
    C11 O2 C10 C9 . . . . -177.8(2) no
    C11 O2 C10 O3 . . . . 1.9(4) no
    C7 N1 C8 C9 . . . . 152.2(3) no
    C7 N1 C8 S1 . . . . -26.2(3) no
    C8 N1 C7 C1 . . . . -179.6(2) no
    C2 C1 C6 C5 . . . . 0.1(4) no
    C7 C1 C2 O1 . . . . 0.1(4) no
    C6 C1 C7 N1 . . . . 176.4(2) no
    C7 C1 C2 C3 . . . . 178.8(2) no
    C2 C1 C7 N1 . . . . -1.9(4) no
    C6 C1 C2 O1 . . . . -178.2(2) no
    C7 C1 C6 C5 . . . . -178.3(2) no
    C6 C1 C2 C3 . . . . 0.5(4) no
    C1 C2 C3 C4 . . . . -0.6(4) no
    O1 C2 C3 C4 . . . . 178.1(2) no
    C2 C3 C4 C5 . . . . 0.3(4) no
    C3 C4 C5 C6 . . . . 0.3(4) no
    C4 C5 C6 C1 . . . . -0.4(4) no
    S1 C8 C9 C12 . . . . 0.4(3) no
    N1 C8 C9 C10 . . . . -3.6(4) no
    S1 C8 C9 C10 . . . . 174.9(2) no
    N1 C8 C9 C12 . . . . -178.1(2) no
    C8 C9 C12 C13 . . . . -177.4(2) no
    C8 C9 C12 C17 . . . . 0.4(3) no
    C12 C9 C10 O3 . . . . 10.0(4) no
    C8 C9 C10 O2 . . . . 15.7(4) no
    C8 C9 C10 O3 . . . . -164.0(3) no
    C12 C9 C10 O2 . . . . -170.3(2) no
    C10 C9 C12 C13 . . . . 7.9(4) no
    C10 C9 C12 C17 . . . . -174.3(2) no
    C9 C12 C13 C14 . . . . 164.9(2) no
    C9 C12 C17 C16 . . . . 178.9(3) no
    C17 C12 C13 C14 . . . . -12.7(3) no
    C9 C12 C17 S1 . . . . -1.0(3) no
    C13 C12 C17 C16 . . . . -3.2(4) no
    C13 C12 C17 S1 . . . . 177.03(19) no
    C12 C13 C14 C15 . . . . 45.8(3) no
    C13 C14 C15 C16 . . . . -64.5(3) no
    C14 C15 C16 C17 . . . . 45.7(3) no
    C15 C16 C17 C12 . . . . -13.8(4) no
    C15 C16 C17 S1 . . . . 166.03(19) no
loop_
    _geom_hbond_atom_site_label_D
    _geom_hbond_atom_site_label_H
    _geom_hbond_atom_site_label_A
    _geom_hbond_site_symmetry_A
    _geom_hbond_distance_DH
    _geom_hbond_distance_HA
    _geom_hbond_distance_DA
    _geom_hbond_angle_DHA
    _geom_hbond_publ_flag
    O1 H1 O2 . 0.82 2.50 3.102(2) 132 yes
    O1 H1 N1 . 0.82 1.88 2.607(2) 146 yes
    C7 H7 S1 . 0.93 2.69 3.0725(19) 105 yes
    C15 H15A Cg 4_454 0.97 2.92 3.782(3) 150 yes
