# Supplementary material for: Methyl 2-(2-hydroxy­benzyl­ideneamino)-4,5,6,7-tetra­hydro-1-benzothio­phene-3-carboxyl­ate
Source: Acta Crystallogr Sect E Struct Rep Online. 2008 Apr 18;64(Pt 5):o869. doi: 10.1107/S1600536808010489 (PMC2961328; doi:10.1107/S1600536808010489)
Supplement: Supplementary file 2 [file e-64-0o869-Isup2.hkl]

#
# h,k,l, Fc-squared, Fo-squared, sigma(Fo-squared) and status flag
#
data_I
_shelx_title ' ASIRI-20'
_shelx_refln_list_code          4
_shelx_F_calc_maximum      165.91
_exptl_crystal_F_000       664.00
_reflns_d_resolution_high  0.7965
 
loop_
 _symmetry_equiv_pos_as_xyz
 'x, y, z'
 '-x, y+1/2, -z+1/2'
 '-x, -y, -z'
 'x, -y-1/2, z-1/2'
 
_cell_length_a     7.6107
_cell_length_b    21.2154
_cell_length_c    11.1827
_cell_angle_alpha  90.000
_cell_angle_beta  123.342
_cell_angle_gamma  90.000
 
_shelx_F_squared_multiplier     1.000
 
loop_
 _refln_index_h
 _refln_index_k
 _refln_index_l
 _refln_F_squared_calc
 _refln_F_squared_meas
 _refln_F_squared_sigma
 _refln_observed_status
   1   0   0     6469.35     6180.92    121.91 o
   2   0   0     6535.02     5877.00    228.04 o
   3   0   0       64.80       72.71      3.55 o
   4   0   0      369.69      355.38     15.10 o
   5   0   0      456.51      457.19     19.52 o
   6   0   0        0.03       -0.06      3.66 o
   7   0   0      147.25      161.58     15.71 o
   1   1   0     1173.03     1133.82     39.37 o
   2   1   0     1678.35     1447.28     38.60 o
   3   1   0      522.11      455.01     19.65 o
   4   1   0      576.07      546.79     20.20 o
   5   1   0      215.60      215.32     11.60 o
   6   1   0        7.93       10.39      2.60 o
   7   1   0       54.30       58.91      2.95 o
   0   2   0     3615.17     3789.66     44.21 o
   1   2   0     6201.56     6143.74    454.89 o
   2   2   0     4348.76     4008.36    124.90 o
   3   2   0      297.27      257.73      8.86 o
   4   2   0      596.23      564.77     22.08 o
   5   2   0      783.01      756.04     37.90 o
   6   2   0        2.32        3.84      2.58 o
   7   2   0       15.24       20.08      2.82 o
   1   3   0      805.93      728.69     66.21 o
   2   3   0     5754.93     5262.28    247.35 o
   3   3   0       45.38       83.76     17.48 o
   4   3   0        0.01        6.31      2.35 o
   5   3   0       35.00       40.34      2.46 o
   6   3   0      260.53      282.29     15.73 o
   7   3   0       47.31       52.91      3.62 o
   0   4   0     5043.61     4889.55     34.79 o
   1   4   0      567.71      510.56     52.33 o
   2   4   0      419.42      371.22     19.01 o
   3   4   0       48.21       45.25      2.70 o
   4   4   0       84.61       73.56      4.14 o
   5   4   0      587.69      575.94     34.17 o
   6   4   0      200.20      194.29     10.52 o
   7   4   0        7.72        8.63      2.42 o
   1   5   0        7.68        7.67      3.30 o
   2   5   0      455.08      403.99     24.50 o
   3   5   0     4190.92     3895.25    180.95 o
   4   5   0      120.87      116.36      5.44 o
   5   5   0     1313.00     1308.90     63.16 o
   6   5   0        7.73        7.23      2.59 o
   7   5   0        2.50        6.65      2.86 o
   0   6   0     4281.04     3940.96     25.36 o
   1   6   0      372.42      339.44     16.03 o
   2   6   0       11.97        7.99      2.47 o
   3   6   0      755.00      730.29     38.04 o
   4   6   0      340.68      343.67     19.37 o
   5   6   0        5.69       10.26      2.34 o
   6   6   0        5.53        2.00      2.40 o
   7   6   0        0.56        3.73      2.55 o
   1   7   0      159.02      139.64      8.60 o
   2   7   0       30.52       36.03      2.79 o
   3   7   0      306.62      336.33     18.31 o
   4   7   0       19.20       24.07      2.51 o
   5   7   0       15.21       12.88      2.71 o
   6   7   0        7.70        8.79      2.39 o
   7   7   0        3.27        1.79      2.55 o
   0   8   0     2630.43     2679.01     18.13 o
   1   8   0     1007.17      976.35     47.56 o
   2   8   0      241.44      248.76     17.72 o
   3   8   0      557.87      598.74     39.24 o
   4   8   0        0.31        1.73      2.28 o
   5   8   0       54.19       60.84      5.92 o
   6   8   0       53.94       61.07      2.41 o
   7   8   0        3.19        6.14      2.57 o
   1   9   0      141.69      184.95     12.45 o
   2   9   0     1674.52     1716.50    126.75 o
   3   9   0        6.72        5.26      2.39 o
   4   9   0      193.98      196.37     11.70 o
   5   9   0       19.17       16.94      2.46 o
   6   9   0       26.64       28.83      2.59 o
   7   9   0       11.27        7.82      2.65 o
   0  10   0       43.53       41.57      3.94 o
   1  10   0      250.82      258.30     13.17 o
   2  10   0      456.37      482.32     38.54 o
   3  10   0       22.40       21.29      2.61 o
   4  10   0        6.59        3.57      2.31 o
   5  10   0        1.80        1.79      2.30 o
   6  10   0       66.64       60.55      3.20 o
   7  10   0       11.16       14.40      3.02 o
   1  11   0      520.06      523.77     29.93 o
   2  11   0      216.75      248.60     18.16 o
   3  11   0       12.89       11.50      2.75 o
   4  11   0        0.18        1.74      2.62 o
   5  11   0       20.66       23.14      2.43 o
   6  11   0       21.16       24.62      2.62 o
   7  11   0       53.29       56.94      4.71 o
   0  12   0      243.21      268.41      6.71 o
   1  12   0        7.15        5.74      3.65 o
   2  12   0      173.11      175.82     13.53 o
   3  12   0       61.37       61.70      2.55 o
   4  12   0        6.28        4.87      3.18 o
   5  12   0       29.11       27.69      2.70 o
   6  12   0        0.10        1.03      2.60 o
   7  12   0        2.85        4.42      2.57 o
   1  13   0       54.80       43.67      3.98 o
   2  13   0       56.67       62.72      3.22 o
   3  13   0       47.59       44.66      3.41 o
   4  13   0        1.61        5.80      2.72 o
   5  13   0      126.07      135.83      5.83 o
   6  13   0       48.92       47.89      3.59 o
   0  14   0      976.58      842.54      9.55 o
   1  14   0        2.10        4.31      3.05 o
   2  14   0      185.07      174.79      8.83 o
   3  14   0      300.80      278.09     19.63 o
   4  14   0       50.27       53.32      2.85 o
   5  14   0       72.52       71.72      4.46 o
   6  14   0       34.98       34.50      3.15 o
   1  15   0      233.44      213.79      7.09 o
   2  15   0      267.03      312.81     13.95 o
   3  15   0        0.89        2.59      2.73 o
   4  15   0      115.81      118.00      3.54 o
   5  15   0       17.35       15.94      2.95 o
   6  15   0        2.45        2.87      2.93 o
   0  16   0      270.62      264.92      6.84 o
   1  16   0       30.20       29.62      3.90 o
   2  16   0       11.61       13.60      3.28 o
   3  16   0      187.50      201.16      7.42 o
   4  16   0       95.55       93.10      3.72 o
   5  16   0       85.88       79.83      8.43 o
   6  16   0        5.32        7.87      2.83 o
   1  17   0        6.71        5.68      3.96 o
   2  17   0        2.01        2.84      3.07 o
   3  17   0        2.57        1.58      2.86 o
   4  17   0       79.27       76.92      3.13 o
   5  17   0        3.63        3.58      3.07 o
   6  17   0       19.93       19.90      3.37 o
   0  18   0      333.52      300.68      7.08 o
   1  18   0      121.72      113.79      4.31 o
   2  18   0        3.12        6.05      3.41 o
   3  18   0        5.49        6.53      3.46 o
   4  18   0        0.14       -1.55      2.74 o
   5  18   0       32.43       36.32      3.61 o
   1  19   0        1.11        3.71      4.57 o
   2  19   0      159.57      158.76     13.55 o
   3  19   0      188.18      191.66     10.62 o
   4  19   0        6.19        5.86      3.25 o
   5  19   0       28.90       35.52      5.39 o
   0  20   0      309.45      294.22      6.77 o
   1  20   0       10.34       13.53      3.71 o
   2  20   0       17.23       21.66      2.98 o
   3  20   0        6.48        7.29      3.29 o
   4  20   0       38.55       45.82      4.32 o
   5  20   0        5.75        4.69      4.39 o
   1  21   0       72.81       70.87      3.56 o
   2  21   0      333.82      358.63     37.69 o
   3  21   0      127.00      135.54      8.48 o
   4  21   0       22.84       19.72      3.72 o
   0  22   0       22.17       25.71      5.65 o
   1  22   0       33.48       27.54      5.31 o
   2  22   0       10.02       11.45      3.02 o
   3  22   0       13.64       16.22      3.82 o
   4  22   0        0.15       -0.82      4.80 o
   1  23   0        0.06       -0.59      4.03 o
   2  23   0       29.89       35.10      3.21 o
   3  23   0       18.02       21.23      3.97 o
   4  23   0       42.70       46.45      6.33 o
   0  24   0      138.97      112.81      6.66 o
   1  24   0       38.89       38.03      4.33 o
   2  24   0        0.17        2.85      3.03 o
   3  24   0        7.69        9.15      4.21 o
   1  25   0        8.85        9.09      4.32 o
   2  25   0        4.43        3.08      3.45 o
   0  26   0      157.66      163.95      7.35 o
   1  26   0       46.89       52.12      4.70 o
  -8   1   1       16.46       18.27      2.53 o
  -7   1   1       53.62       53.55      3.28 o
  -6   1   1      106.37      109.99      7.05 o
  -5   1   1       65.69       66.79      2.90 o
  -4   1   1        0.49       -0.28      2.03 o
  -3   1   1       57.88       48.06      2.53 o
  -2   1   1     7033.01     7242.78    196.41 o
  -1   1   1     1281.20     1423.67     52.77 o
   1   1   1     4713.67     4395.27    117.49 o
   2   1   1       10.28        9.00      2.82 o
   3   1   1       22.79       28.46      5.39 o
   4   1   1      185.03      189.37      5.97 o
   5   1   1       27.27       28.48      2.45 o
   6   1   1        7.81        7.15      2.07 o
   7   1   1        1.77        2.84      2.61 o
  -8   2   1       15.36       16.32      2.73 o
  -7   2   1        0.00        0.78      2.31 o
  -6   2   1        6.71       10.21      2.19 o
  -5   2   1        0.26        1.34      2.29 o
  -4   2   1      642.04      619.57     30.01 o
  -3   2   1      753.98      720.16     28.52 o
  -2   2   1    17391.70    16324.07     45.20 o
  -1   2   1     1083.03     1148.25     75.51 o
   1   2   1     3998.72     3743.00     77.40 o
   2   2   1       27.25       19.02      2.80 o
   3   2   1      346.84      322.41      6.86 o
   4   2   1        2.83        5.53      2.32 o
   5   2   1      124.28      125.24      2.94 o
   6   2   1        5.06        5.99      2.41 o
   7   2   1        2.43        1.43      2.97 o
  -8   3   1        7.25        7.08      2.45 o
  -7   3   1        2.83        4.06      2.03 o
  -6   3   1       12.41       11.60      2.07 o
  -5   3   1      295.89      282.25     13.52 o
  -4   3   1     1896.64     1738.08     91.27 o
  -3   3   1        7.10        4.90      2.05 o
  -2   3   1     2841.72     2881.62    179.81 o
  -1   3   1     1771.67     1824.17    191.23 o
   0   3   1     1096.60      984.00     76.40 o
   1   3   1     5203.35     4875.42    225.74 o
   2   3   1     1850.31     1653.75     52.47 o
   3   3   1     1249.26     1170.77     41.25 o
   4   3   1      516.91      474.08     14.13 o
   5   3   1        1.84        3.01      2.53 o
   6   3   1       13.77        9.73      2.09 o
   7   3   1        4.54        5.76      2.62 o
  -8   4   1        1.56        2.09      2.47 o
  -7   4   1       17.40       16.69      2.10 o
  -6   4   1       33.77       33.76      2.17 o
  -5   4   1      116.46      109.04      5.64 o
  -4   4   1     1668.01     1608.78     84.58 o
  -2   4   1     6010.88     5851.42    475.41 o
  -1   4   1      223.65      190.30      6.89 o
   0   4   1     1097.88      928.64     20.39 o
   1   4   1     1405.14     1302.56     84.87 o
   2   4   1        5.17        7.36      2.74 o
   3   4   1      111.28      115.12      4.44 o
   4   4   1       53.34       43.92      2.77 o
   5   4   1       88.05       95.73      2.92 o
   6   4   1        9.98       11.60      2.37 o
   7   4   1        0.47        1.70      2.64 o
  -8   5   1        0.85        3.37      2.48 o
  -7   5   1        0.00        2.25      2.68 o
  -6   5   1       37.29       36.81      2.67 o
  -5   5   1       42.81       44.68      3.07 o
  -4   5   1      114.44      117.96      4.76 o
  -3   5   1      204.28      182.03     12.32 o
  -2   5   1       58.85       55.91      5.07 o
  -1   5   1     2262.59     1826.95     18.58 o
   0   5   1      690.33      636.32     58.59 o
   1   5   1      683.70      591.30     16.41 o
   2   5   1     1800.83     1634.02     92.86 o
   3   5   1        4.85        1.46      2.32 o
   4   5   1        2.13        4.49      2.66 o
   5   5   1        2.34        3.16      2.35 o
   6   5   1       14.38       15.98      2.47 o
   7   5   1       12.65       11.32      3.02 o
  -8   6   1       43.05       42.63      2.64 o
  -7   6   1        1.82        3.85      2.71 o
  -6   6   1      139.20      130.81      5.32 o
  -5   6   1      253.41      265.37     15.13 o
  -4   6   1      942.77      925.69     42.09 o
  -3   6   1     1383.64     1295.75     97.83 o
  -2   6   1       13.99       19.08      2.74 o
  -1   6   1      681.67      581.20      7.11 o
   0   6   1      570.43      531.50     28.22 o
   1   6   1      340.34      296.75     16.21 o
   2   6   1      132.87      117.33      5.70 o
   3   6   1        4.08        3.86      2.30 o
   4   6   1      603.16      592.99     29.50 o
   5   6   1      171.58      175.67      8.83 o
   6   6   1      213.39      231.62     11.16 o
   7   6   1        3.96        8.88      2.94 o
  -8   7   1        0.06        2.06      2.55 o
  -7   7   1       66.21       58.98      4.59 o
  -6   7   1       36.45       49.48      3.90 o
  -5   7   1       51.39       53.81      4.37 o
  -4   7   1        1.96        5.64      2.30 o
  -3   7   1      308.62      329.78     25.48 o
  -2   7   1       21.21       17.24      2.58 o
  -1   7   1     2494.61     1981.70     49.93 o
   0   7   1     1069.57     1009.69     98.61 o
   1   7   1      387.67      417.29     20.17 o
   2   7   1     1277.71     1347.75     85.88 o
   3   7   1      160.01      185.60     10.28 o
   4   7   1      229.76      232.87     11.77 o
   5   7   1        0.70        3.43      2.37 o
   6   7   1        7.70        8.85      2.75 o
   7   7   1        2.30        2.93      2.66 o
  -7   8   1      206.35      204.97     13.13 o
  -6   8   1        1.79        4.39      2.62 o
  -5   8   1      112.76      119.10      6.98 o
  -4   8   1       35.03       32.58      2.65 o
  -3   8   1      966.47      934.59     72.82 o
  -2   8   1       72.31       82.43      8.49 o
  -1   8   1       39.86       38.82      4.09 o
   0   8   1     1420.85     1387.25    119.68 o
   1   8   1     3682.20     3659.48    202.62 o
   2   8   1        1.85        6.98      2.23 o
   3   8   1       79.73       94.58      5.09 o
   4   8   1        5.56        3.70      2.28 o
   5   8   1      151.52      157.58      9.37 o
   6   8   1      327.63      359.46     13.65 o
   7   8   1        2.77        3.67      2.68 o
  -7   9   1       79.70       79.69      4.53 o
  -6   9   1      103.00      104.52      8.96 o
  -5   9   1      214.74      197.61     12.12 o
  -4   9   1        0.42        1.04      2.18 o
  -3   9   1      106.40       90.09      3.54 o
  -2   9   1       81.12       83.80      9.64 o
  -1   9   1     2423.56     2065.28     91.79 o
   0   9   1      142.37      133.62      9.01 o
   1   9   1     1312.11     1396.74    131.69 o
   2   9   1      178.49      142.81      8.89 o
   3   9   1      791.40      745.14     54.94 o
   4   9   1      152.97      149.48     10.65 o
   5   9   1       17.59       23.11      3.04 o
   6   9   1        4.72        7.38      2.64 o
   7   9   1       10.56       11.43      2.92 o
  -7  10   1        1.97        8.96      2.90 o
  -6  10   1       18.08       17.33      2.41 o
  -5  10   1       44.83       48.05      3.37 o
  -4  10   1       64.37       59.11      3.64 o
  -3  10   1     1723.09     1674.56    121.39 o
  -2  10   1      748.59      655.67     62.17 o
  -1  10   1      181.29      173.69      8.35 o
   0  10   1     1058.08     1005.35     52.05 o
   1  10   1     2722.63     2355.09     60.75 o
   2  10   1      535.54      503.28     37.94 o
   3  10   1       39.20       34.50      2.81 o
   4  10   1       54.28       58.44      3.11 o
   5  10   1      212.21      224.82     12.91 o
   6  10   1      135.90      144.72      6.87 o
   7  10   1        0.07        1.10      2.83 o
  -7  11   1       13.00       15.08      2.62 o
  -6  11   1        6.92        9.48      2.27 o
  -5  11   1      178.75      182.95     10.52 o
  -4  11   1       26.60       24.58      2.41 o
  -3  11   1        1.10       -0.05      2.57 o
  -2  11   1      226.17      216.47     20.96 o
  -1  11   1     5538.10     5333.25    483.43 o
   0  11   1      770.23      805.68     47.43 o
   1  11   1       42.42       36.49      4.24 o
   2  11   1       18.95       14.03      2.58 o
   3  11   1      552.48      529.01     27.60 o
   4  11   1      138.69      139.80      2.92 o
   5  11   1      136.14      148.30     10.27 o
   6  11   1       19.69       20.60      2.83 o
  -7  12   1       35.64       35.76      3.76 o
  -6  12   1        4.25        7.44      2.83 o
  -5  12   1        0.35        1.22      2.56 o
  -4  12   1      618.26      595.84     16.03 o
  -3  12   1     1110.15     1061.44     69.87 o
  -2  12   1        5.85        8.57      2.55 o
  -1  12   1      355.54      381.49     20.75 o
   0  12   1        0.62        4.82      3.65 o
   1  12   1     1661.36     1571.32     11.87 o
   2  12   1      113.96       91.73      3.95 o
   3  12   1        0.16        5.01      2.69 o
   4  12   1       17.06       19.76      3.18 o
   5  12   1      300.33      316.31     14.45 o
   6  12   1      142.98      132.66      4.38 o
  -7  13   1       26.26       29.53      3.52 o
  -6  13   1       87.60       85.38      2.98 o
  -5  13   1      195.26      189.34      3.31 o
  -4  13   1        1.21        5.07      2.69 o
  -3  13   1      527.28      544.27     39.79 o
  -2  13   1      599.74      612.52     58.89 o
  -1  13   1      364.49      313.83     18.53 o
   0  13   1      110.60      105.74      7.95 o
   1  13   1      381.30      356.78      5.76 o
   2  13   1       35.00       46.67      3.67 o
   3  13   1      315.76      325.26     16.89 o
   4  13   1       46.79       50.43      2.96 o
   5  13   1       37.59       41.56      3.05 o
   6  13   1        6.77        6.40      3.66 o
  -7  14   1       20.78       20.44      2.99 o
  -6  14   1       14.41       15.10      3.28 o
  -5  14   1       33.89       38.82      2.86 o
  -4  14   1      110.56       95.60      6.21 o
  -3  14   1      656.81      679.50     45.43 o
  -2  14   1      490.83      470.48     42.95 o
  -1  14   1       55.41       61.77      3.92 o
   0  14   1      189.48      150.67      8.36 o
   1  14   1      237.86      221.82      4.26 o
   2  14   1      340.89      304.43     22.16 o
   3  14   1       20.95       19.63      3.31 o
   4  14   1       14.13       19.51      3.44 o
   5  14   1       66.41       70.16      2.76 o
   6  14   1       91.87      100.24      4.05 o
  -6  15   1        0.33        1.08      2.84 o
  -5  15   1      204.55      207.90      9.10 o
  -4  15   1      112.32      116.49      6.34 o
  -3  15   1       29.93       28.79      2.63 o
  -2  15   1        1.57        0.02      2.91 o
  -1  15   1       68.26       61.09      4.04 o
   0  15   1      177.66      140.06      4.27 o
   1  15   1      122.81      119.74      4.38 o
   2  15   1      308.64      279.81     23.13 o
   3  15   1      466.05      444.90      6.15 o
   4  15   1       32.76       35.10      3.01 o
   5  15   1        5.74        4.80      3.25 o
   6  15   1       12.19       13.29      3.48 o
  -6  16   1        5.08       10.85      3.34 o
  -5  16   1       23.56       26.72      2.84 o
  -4  16   1       33.64       30.12      2.47 o
  -3  16   1      176.90      188.48     13.21 o
  -2  16   1      744.91      754.31     35.98 o
  -1  16   1       75.77       67.09      4.10 o
   0  16   1     1237.39     1077.82     17.35 o
   1  16   1      526.10      488.71     13.70 o
   2  16   1      159.85      154.45     12.74 o
   3  16   1      151.48      128.23      4.10 o
   4  16   1        3.20        7.17      5.56 o
   5  16   1      142.25      145.68     19.01 o
  -6  17   1        0.44        5.15      3.68 o
  -5  17   1       15.70       14.55      2.64 o
  -4  17   1      209.53      208.65     14.98 o
  -3  17   1       43.25       45.21      4.18 o
  -2  17   1       90.57       97.33      9.45 o
  -1  17   1      353.26      325.95     21.80 o
   0  17   1      120.30      121.04      4.38 o
   1  17   1       51.44       45.61      3.24 o
   2  17   1      635.43      578.49     56.62 o
   3  17   1       15.55       19.58      4.71 o
   4  17   1       11.90       11.15      4.02 o
   5  17   1       11.26       15.43      4.26 o
  -6  18   1       10.80        4.17      3.28 o
  -5  18   1       16.63       20.73      2.74 o
  -4  18   1       15.86       16.08      2.45 o
  -3  18   1       33.11       34.51      2.68 o
  -2  18   1      241.07      247.78     23.01 o
  -1  18   1        7.39       12.15      3.24 o
   0  18   1      755.01      672.67     12.93 o
   1  18   1       91.14       79.36      4.53 o
   3  18   1       64.90       52.33      4.13 o
   4  18   1        0.00        4.80      4.09 o
   5  18   1        0.57        5.17      6.00 o
  -5  19   1        2.38        2.87      3.52 o
  -4  19   1        1.23        2.05      2.82 o
  -3  19   1       35.81       41.72      2.98 o
  -2  19   1       34.86       38.85      3.15 o
  -1  19   1      434.44      420.17      4.93 o
   0  19   1      256.21      242.23      7.30 o
   1  19   1       52.46       54.27      4.33 o
   2  19   1       81.44       80.56      6.71 o
   3  19   1       10.14        4.35      5.46 o
   4  19   1        3.16        5.26      5.74 o
   5  19   1        9.93       15.06      6.37 o
  -5  20   1       21.60       19.86      3.34 o
  -4  20   1        3.03        2.24      2.53 o
  -3  20   1        0.08        3.81      3.58 o
  -2  20   1      165.94      176.83     18.37 o
  -1  20   1       17.89       20.30      3.85 o
   0  20   1       61.57       48.49      4.01 o
   1  20   1       37.57       47.07      6.45 o
   2  20   1       33.19       38.64      3.91 o
   3  20   1       68.39       57.77      5.98 o
   4  20   1        0.39        0.48      4.26 o
  -5  21   1        0.88        0.89      2.64 o
  -4  21   1        0.07        2.22      3.52 o
  -3  21   1        0.01        2.91      2.90 o
  -2  21   1       11.64       14.10      3.23 o
  -1  21   1      348.72      325.52     10.68 o
   0  21   1       67.67       56.64      3.43 o
   1  21   1       48.90       37.35      4.44 o
   2  21   1      155.33      157.78     12.70 o
   3  21   1        5.93        3.30      4.15 o
   4  21   1       65.00       81.33      6.26 o
  -4  22   1        2.09        3.79      3.19 o
  -3  22   1       18.94       19.57      3.85 o
  -2  22   1        0.25        3.91      3.14 o
  -1  22   1       10.08       14.34      3.21 o
   0  22   1        1.35        3.07      3.94 o
   1  22   1       24.54       24.13      3.57 o
   2  22   1       21.94       24.56      3.86 o
   3  22   1       10.43       10.54      5.96 o
   4  22   1       19.82       14.15      6.35 o
  -4  23   1        6.10       10.41      3.96 o
  -3  23   1        2.10        4.46      3.40 o
  -2  23   1        7.31       10.27      3.52 o
  -1  23   1       34.13       41.98      4.23 o
   0  23   1       24.99       24.99      4.08 o
   1  23   1       10.49       10.38      4.47 o
   2  23   1       38.12       36.44      5.74 o
   3  23   1        0.45        4.28      5.89 o
  -3  24   1       45.33       47.62      5.25 o
  -2  24   1       98.16      117.98      8.84 o
  -1  24   1        2.02        2.77      4.17 o
   0  24   1        9.35       11.13      4.08 o
   1  24   1       69.31       71.39      4.82 o
   2  24   1        2.66        3.57      4.10 o
   3  24   1        3.21        8.28      6.22 o
  -3  25   1        1.80        0.69      3.45 o
  -2  25   1       29.12       33.59      3.63 o
  -1  25   1       71.80       65.95      4.56 o
   0  25   1       29.53       30.10      4.82 o
   1  25   1        0.24        1.26      3.69 o
   2  25   1       38.14       41.48      4.45 o
  -2  26   1        0.01       -1.78      3.65 o
  -1  26   1        1.72        2.00      4.56 o
   0  26   1       15.76       15.77      4.57 o
   1  26   1        8.60        9.45      3.87 o
  -8   0   2        0.93        5.83      2.96 o
  -7   0   2      117.74      126.18      3.57 o
  -6   0   2        6.97        7.34      3.54 o
  -5   0   2      117.05      102.82      9.50 o
  -4   0   2      881.51      845.31     78.21 o
  -3   0   2     1623.13     1690.02     79.02 o
   1   0   2       15.16       18.37      6.11 o
   2   0   2     4190.88     3791.26    289.44 o
   3   0   2     4892.09     4501.43    199.95 o
   4   0   2       64.93       68.27      3.31 o
   5   0   2      114.80      117.28      4.44 o
   6   0   2      273.89      316.85     15.81 o
   7   0   2       81.50       77.61      4.16 o
  -8   1   2        9.12        9.41      2.20 o
  -7   1   2       35.68       39.04      2.46 o
  -6   1   2       19.53       25.83      3.40 o
  -5   1   2      300.08      284.81     17.02 o
  -4   1   2     1591.35     1485.61     72.82 o
  -3   1   2      675.81      665.91     13.05 o
  -2   1   2     5974.70     6652.11     93.55 o
  -1   1   2     1923.44     2439.27     36.73 o
   1   1   2      316.03      316.77      5.67 o
   2   1   2     3041.03     2863.37    114.92 o
   3   1   2      160.00      151.43      3.69 o
   4   1   2      120.22      116.29      2.71 o
   5   1   2      383.34      389.17      4.86 o
   6   1   2       17.03       13.77      2.57 o
   7   1   2        0.02        3.22      2.77 o
  -8   2   2       13.83       13.58      2.24 o
  -7   2   2       95.25       95.44      9.37 o
  -6   2   2      185.73      188.11     13.11 o
  -5   2   2       31.34       34.30      2.59 o
  -4   2   2       25.05       22.19      2.29 o
  -3   2   2     6490.62     6751.08    219.77 o
  -2   2   2    27527.54    31007.29     65.15 o
  -1   2   2      551.93      573.52     15.68 o
   1   2   2      107.91       84.98      4.42 o
   2   2   2      989.51      938.87     37.45 o
   3   2   2     1318.07     1241.56     27.85 o
   4   2   2       31.22       38.13      2.72 o
   5   2   2       36.46       37.47      2.68 o
   6   2   2      176.46      200.76      8.71 o
   7   2   2       61.96       62.84      3.16 o
  -8   3   2       64.79       65.92      6.56 o
  -7   3   2      276.35      292.87     16.67 o
  -6   3   2        0.38        4.51      2.15 o
  -5   3   2      129.12      120.41      7.89 o
  -4   3   2        4.54        3.04      2.20 o
  -3   3   2      320.91      305.50     14.17 o
  -2   3   2      231.59      256.89     14.53 o
  -1   3   2      602.25      574.80     24.18 o
   0   3   2     1497.08     1753.99     25.60 o
   1   3   2     1548.33     1426.73     94.88 o
   2   3   2        0.04        2.46      2.26 o
   3   3   2       19.80       20.90      2.42 o
   4   3   2      343.85      351.31      8.57 o
   5   3   2      121.03      129.49      2.76 o
   6   3   2        3.13        4.02      2.34 o
   7   3   2        0.11       -1.65      3.11 o
  -8   4   2       36.70       31.70      3.00 o
  -7   4   2      148.58      144.09      6.72 o
  -6   4   2      258.68      255.44     16.92 o
  -5   4   2        3.57        3.07      2.24 o
  -4   4   2      882.35      888.13     41.48 o
  -3   4   2      452.82      415.61     16.43 o
  -2   4   2     1693.55     1766.32    115.70 o
  -1   4   2      391.57      370.03     15.80 o
   0   4   2       26.21       35.91      6.01 o
   1   4   2      131.17      112.62      4.74 o
   2   4   2      601.69      574.91     16.60 o
   3   4   2      577.61      569.58     14.70 o
   4   4   2        1.39       -0.29      2.16 o
   5   4   2        1.99        3.63      2.37 o
   6   4   2        4.17        8.47      2.79 o
   7   4   2        1.80        2.11      2.79 o
  -8   5   2        6.94        6.58      2.91 o
  -7   5   2      115.65      114.79      7.02 o
  -6   5   2      350.14      331.86     20.63 o
  -5   5   2       55.46       44.33      3.38 o
  -4   5   2      845.20      878.56     40.08 o
  -3   5   2      393.29      428.33     29.46 o
  -2   5   2      210.67      200.45     18.05 o
  -1   5   2      351.69      307.22     20.57 o
   1   5   2     4764.75     4494.97     19.00 o
   2   5   2       72.69       83.64      2.76 o
   3   5   2      580.95      526.58     18.44 o
   4   5   2       52.38       59.73      2.54 o
   5   5   2       21.95       25.94      2.66 o
   6   5   2        2.13        4.04      2.50 o
   7   5   2       36.97       43.33      3.26 o
  -8   6   2       41.27       34.33      4.53 o
  -7   6   2        7.53       11.44      2.69 o
  -6   6   2      115.09      108.94      8.50 o
  -5   6   2      215.31      235.18     14.34 o
  -4   6   2      369.01      350.79     18.59 o
  -3   6   2      640.16      601.50     39.62 o
  -2   6   2      182.89      175.63     19.14 o
  -1   6   2      416.83      375.67     25.92 o
   0   6   2       44.95       40.87      6.22 o
   1   6   2      962.54      960.93      9.54 o
   2   6   2      167.10      177.05      8.08 o
   3   6   2      724.24      764.57     28.67 o
   4   6   2       75.09       75.00      3.43 o
   5   6   2       38.35       44.04      2.77 o
   6   6   2       16.17       18.77      2.33 o
  -8   7   2       21.29       17.70      2.49 o
  -7   7   2       30.72       32.11      3.09 o
  -6   7   2      198.27      201.61     12.79 o
  -5   7   2       19.16       18.58      1.96 o
  -4   7   2      110.01      117.49      7.68 o
  -3   7   2      280.85      250.45     19.23 o
  -2   7   2       37.45       40.69      5.13 o
   0   7   2        4.76        7.45      4.59 o
   1   7   2        8.66        6.35      4.87 o
   2   7   2      120.71      130.21      6.88 o
   3   7   2      254.15      231.25     10.18 o
   4   7   2        0.07        1.38      2.52 o
   5   7   2       81.52       89.30      3.36 o
   6   7   2        0.25        0.84      2.62 o
  -8   8   2        0.20        2.17      2.47 o
  -7   8   2        1.52        2.85      2.27 o
  -6   8   2      230.02      235.48     10.01 o
  -5   8   2       38.57       40.69      3.11 o
  -4   8   2      250.43      259.34     16.49 o
  -3   8   2        2.67        2.10      2.22 o
  -2   8   2      289.77      314.61     30.38 o
  -1   8   2        0.83       -0.65      3.63 o
   0   8   2       19.43       28.58      3.52 o
   1   8   2      796.74      794.05      8.48 o
   2   8   2      120.56      145.18     19.05 o
   3   8   2        3.23        4.68      2.57 o
   4   8   2      142.35      143.49      6.70 o
   5   8   2        2.07        2.00      2.62 o
   6   8   2       15.24       18.05      2.70 o
  -8   9   2        7.38        7.86      2.99 o
  -7   9   2       24.49       22.32      2.16 o
  -6   9   2        0.33        2.13      2.09 o
  -5   9   2        0.34        3.72      2.23 o
  -4   9   2      222.50      219.07     17.37 o
  -2   9   2      771.18      751.87     78.35 o
  -1   9   2      478.35      413.89     14.10 o
   0   9   2     3866.80     4128.11    198.35 o
   1   9   2       76.15       85.74      4.15 o
   2   9   2      283.75      252.72      5.10 o
   3   9   2       19.65       18.47      3.05 o
   4   9   2      170.99      175.54      9.11 o
   5   9   2       63.80       60.54      2.79 o
   6   9   2        6.01        9.33      2.57 o
  -8  10   2       42.77       36.09      3.49 o
  -7  10   2       55.69       52.50      3.22 o
  -6  10   2       12.95       12.39      2.17 o
  -5  10   2        4.74        6.50      2.27 o
  -4  10   2       12.31       11.00      2.36 o
  -3  10   2       24.20       26.37      3.18 o
  -2  10   2       37.67       44.94      3.00 o
  -1  10   2      166.42      153.51      4.37 o
   0  10   2     1597.60     1736.02    118.03 o
   1  10   2      724.41      750.61      7.99 o
   2  10   2      149.08      149.57      5.94 o
   3  10   2       15.57       16.52      3.48 o
   4  10   2      104.63      107.74      6.53 o
   5  10   2       11.13       17.08      3.01 o
   6  10   2       17.40       19.78      2.66 o
  -7  11   2       15.07       20.05      2.54 o
  -6  11   2        2.55        0.30      2.28 o
  -5  11   2      205.28      207.63     10.70 o
  -4  11   2      323.84      333.13     21.68 o
  -3  11   2      118.65      117.42      8.51 o
  -2  11   2       20.37       22.81      2.72 o
  -1  11   2      236.03      216.23      7.44 o
   0  11   2      157.48      146.69      9.13 o
   1  11   2       23.97       17.78      5.06 o
   2  11   2       58.64       66.14      5.57 o
   3  11   2      307.29      297.88     16.07 o
   4  11   2      109.46      118.75      6.33 o
   5  11   2       52.32       52.63      5.11 o
   6  11   2        3.47        5.10      2.60 o
  -7  12   2       11.51        9.07      2.84 o
  -6  12   2        9.56       13.92      3.09 o
  -5  12   2       12.84       12.42      2.64 o
  -4  12   2       13.46       15.83      2.63 o
  -3  12   2       29.40       28.88      2.69 o
  -2  12   2      319.80      285.68     12.52 o
  -1  12   2       16.16       19.32      3.00 o
   0  12   2       81.86       70.93      4.36 o
   1  12   2        0.38        0.99      3.93 o
   2  12   2        0.11       -3.61      3.69 o
   3  12   2       15.03       15.98      5.30 o
   4  12   2       20.70       29.29      3.72 o
   5  12   2       13.92       10.40      4.03 o
   6  12   2        0.75        0.07      3.51 o
  -7  13   2       40.16       36.22      3.83 o
  -6  13   2        3.53        4.97      2.72 o
  -5  13   2        4.43        5.74      3.02 o
  -4  13   2       49.38       55.51      3.98 o
  -3  13   2       46.13       58.05      6.83 o
  -2  13   2       13.63       14.28      3.21 o
  -1  13   2        3.13        3.84      3.63 o
   0  13   2      544.06      537.27     36.60 o
   1  13   2       47.50       41.15      4.07 o
   2  13   2        6.14       11.93      5.24 o
   3  13   2        0.01        5.82      5.28 o
   4  13   2       71.12       70.79      4.24 o
   5  13   2      116.86      132.35      4.42 o
   6  13   2        0.48       -2.22      6.28 o
  -7  14   2       20.72       18.23      2.92 o
  -6  14   2        1.47        1.56      2.66 o
  -5  14   2      214.45      216.51      7.91 o
  -4  14   2       43.79       46.45      3.16 o
  -3  14   2      378.68      392.76     29.36 o
  -2  14   2      188.25      182.62      4.18 o
  -1  14   2       11.07        8.93      2.99 o
   0  14   2       11.24       14.17      3.28 o
   1  14   2      229.30      226.50     23.30 o
   2  14   2      144.06      120.17      4.48 o
   3  14   2      287.26      271.73      5.01 o
   4  14   2        0.07       -5.91      5.24 o
   5  14   2        0.72        6.85      5.50 o
  -7  15   2        7.34        8.60      3.12 o
  -6  15   2        7.04        7.44      2.78 o
  -5  15   2       68.96       66.23      4.42 o
  -4  15   2       55.96       56.16      3.27 o
  -3  15   2        0.22        6.26      2.93 o
  -2  15   2       88.31       88.20      4.09 o
  -1  15   2      339.29      345.71     19.64 o
   0  15   2      587.39      571.60     39.02 o
   1  15   2      130.45      121.77     13.86 o
   2  15   2        4.39        3.00      5.61 o
   3  15   2       57.04       52.39      3.98 o
   4  15   2        3.88        9.21      5.39 o
   5  15   2        0.02       -7.32      5.61 o
  -7  16   2       16.35       15.16      2.77 o
  -6  16   2       53.13       54.89      3.22 o
  -5  16   2       11.17       14.55      3.17 o
  -4  16   2        2.58        2.40      2.67 o
  -3  16   2        9.12        9.10      2.63 o
  -2  16   2     1019.43      984.45     40.82 o
  -1  16   2      162.98      158.73      4.70 o
   0  16   2      180.42      167.79      3.89 o
   1  16   2      225.85      230.69     22.18 o
   2  16   2       57.52       60.37      5.70 o
   3  16   2      119.99      114.29      5.74 o
   4  16   2       12.60       11.50      5.37 o
   5  16   2        1.35       -4.26      5.87 o
  -6  17   2        3.02        2.23      2.87 o
  -5  17   2       82.39       87.64      3.61 o
  -4  17   2       52.17       56.09      3.35 o
  -3  17   2        2.34        6.93      2.94 o
  -2  17   2      204.59      204.20      9.60 o
  -1  17   2      175.66      165.23     18.07 o
   0  17   2       14.03       15.30      3.95 o
   1  17   2        0.57        0.89      3.44 o
   2  17   2       16.12       11.02      3.76 o
   3  17   2        0.70        3.11      3.76 o
   4  17   2       13.86       14.69      4.09 o
   5  17   2       17.22       12.87      6.19 o
  -6  18   2        0.10        5.46      2.92 o
  -5  18   2       13.31       16.83      2.89 o
  -4  18   2        6.53        5.24      3.10 o
  -3  18   2      191.56      216.53     14.02 o
  -2  18   2       15.38       15.45      2.72 o
  -1  18   2        1.17        2.55      3.79 o
   0  18   2      223.91      200.66      5.22 o
   1  18   2       64.95       70.15      8.24 o
   3  18   2       36.02       42.43      5.67 o
   4  18   2        4.30        7.04      5.72 o
   5  18   2        4.40       11.02      6.09 o
  -6  19   2       19.19       20.21      2.93 o
  -5  19   2       78.15       77.28      3.32 o
  -4  19   2      111.50      134.39      4.83 o
  -3  19   2        0.09        4.50      3.33 o
  -2  19   2       66.77       62.13      4.19 o
  -1  19   2       17.53       14.41      3.81 o
   0  19   2      363.60      365.51      4.67 o
   1  19   2       76.07       67.86      6.34 o
   2  19   2       40.37       43.37      5.65 o
   3  19   2       71.97       77.05      5.87 o
   4  19   2       55.56       58.78      6.00 o
  -5  20   2        0.03        2.72      2.66 o
  -4  20   2        0.07        1.40      2.71 o
  -3  20   2       20.14       25.05      2.89 o
  -2  20   2      278.03      273.74     22.81 o
  -1  20   2        5.33        9.15      3.78 o
   0  20   2      135.56      119.65      5.66 o
   1  20   2       72.95       70.74      5.93 o
   2  20   2        2.64        9.61      5.54 o
   3  20   2      147.74      121.67      5.00 o
   4  20   2        7.76        7.50      4.48 o
  -5  21   2       46.08       41.54      3.83 o
  -4  21   2       99.58      116.09      5.86 o
  -3  21   2       34.38       36.18      3.25 o
  -2  21   2       18.27       21.29      3.93 o
  -1  21   2       21.14       17.40      3.91 o
   0  21   2      211.34      197.80      6.09 o
   1  21   2      246.02      296.11     16.91 o
   2  21   2       11.73       16.67      5.78 o
   3  21   2       81.68       86.10      6.13 o
   4  21   2       41.85       38.02      6.59 o
  -5  22   2        0.01        0.04      2.85 o
  -4  22   2       11.68       15.98      3.45 o
  -3  22   2       50.17       61.95      4.93 o
  -2  22   2       49.52       49.32      3.55 o
  -1  22   2        2.83        8.26      3.79 o
   0  22   2       12.78       12.05      3.92 o
   1  22   2      111.30      120.07      6.02 o
   2  22   2      100.03       96.02      6.13 o
   3  22   2       19.09       17.08      6.09 o
  -4  23   2       28.41       28.80      3.91 o
  -3  23   2       26.37       32.94      3.07 o
  -2  23   2       33.67       35.70      4.17 o
  -1  23   2       17.04       15.18      4.33 o
   0  23   2       62.79       69.80      4.71 o
   1  23   2       20.80       23.38      3.28 o
   2  23   2        3.64        6.37      6.06 o
   3  23   2       31.63       30.17      6.41 o
  -4  24   2        9.90       10.80      3.40 o
  -3  24   2       35.88       47.27      4.43 o
  -2  24   2      142.82      148.06     17.98 o
  -1  24   2       32.52       32.10      4.24 o
   0  24   2       19.99       19.20      3.50 o
   1  24   2        2.24        3.93      3.91 o
   2  24   2       12.76        6.65      6.26 o
  -3  25   2        2.30        4.57      3.61 o
  -2  25   2       21.28       22.07      3.60 o
  -1  25   2        1.86        3.99      4.27 o
   0  25   2       18.93       18.28      4.79 o
   1  25   2       14.49       15.74      4.19 o
  -2  26   2       33.28       39.01      3.77 o
  -1  26   2       85.29       92.19      4.98 o
   0  26   2        3.22        6.74      4.50 o
  -8   1   3       10.36        9.84      2.32 o
  -7   1   3       12.44       14.73      2.01 o
  -6   1   3        5.02        4.60      1.93 o
  -5   1   3        0.54       -0.09      2.54 o
  -4   1   3      198.94      213.51      5.66 o
  -3   1   3       33.26       24.18      2.15 o
  -2   1   3      132.92      136.95      3.01 o
  -1   1   3      196.11      216.20      4.95 o
   1   1   3        4.72        6.37      2.94 o
   2   1   3     1307.44     1174.69     36.88 o
   3   1   3       86.92       75.45      4.01 o
   4   1   3       88.71       90.13      2.54 o
   5   1   3        0.57        2.13      2.63 o
   6   1   3        0.93        2.16      2.55 o
  -8   2   3       25.95       29.52      3.99 o
  -7   2   3        0.12        1.49      2.58 o
  -6   2   3        0.06        1.66      2.01 o
  -5   2   3        0.03        2.02      2.08 o
  -4   2   3      739.00      768.32     29.89 o
  -3   2   3     2662.39     2971.30     93.60 o
  -2   2   3      914.76      905.65     19.75 o
  -1   2   3       33.32       30.48      3.83 o
   1   2   3       68.12       61.47      3.51 o
   2   2   3       40.57       27.64      3.77 o
   3   2   3      183.49      179.94      9.25 o
   4   2   3      109.52      116.99      2.99 o
   5   2   3        4.03        8.05      2.39 o
   6   2   3       15.12       17.11      2.96 o
  -8   3   3        0.06        2.57      2.41 o
  -7   3   3       18.51       24.35      2.65 o
  -6   3   3       49.69       51.29      4.25 o
  -5   3   3        9.98        9.04      2.27 o
  -4   3   3       73.26       86.58      2.26 o
  -3   3   3        0.29        1.23      1.99 o
  -2   3   3      253.28      269.32      8.35 o
  -1   3   3     3183.99     3391.15     86.56 o
   0   3   3     1761.80     2164.45     20.74 o
   1   3   3      276.45      237.29     10.52 o
   2   3   3      100.31       92.46      4.14 o
   3   3   3       36.09       45.34      2.91 o
   4   3   3        0.71        2.75      2.36 o
   5   3   3       10.73       11.91      2.69 o
   6   3   3        5.01        5.89      2.88 o
  -8   4   3        1.24        2.93      2.79 o
  -7   4   3        0.34        1.99      2.39 o
  -6   4   3        9.19        7.76      2.96 o
  -5   4   3      155.62      171.40     10.23 o
  -4   4   3       82.05       86.49      4.50 o
  -3   4   3        1.77        3.64      1.84 o
  -2   4   3     1016.29      983.79     60.48 o
  -1   4   3      764.73      837.13     41.29 o
   0   4   3      188.80      232.56      9.11 o
   1   4   3      184.88      159.79      7.01 o
   2   4   3       80.53       63.66      3.98 o
   3   4   3      285.15      273.47     12.09 o
   4   4   3       38.19       42.23      2.71 o
   5   4   3       89.69       98.50      3.61 o
   6   4   3        1.61        3.79      2.87 o
  -8   5   3        2.28        1.92      2.28 o
  -7   5   3       47.52       49.06      2.48 o
  -6   5   3       56.45       57.62      4.85 o
  -5   5   3      264.91      269.05     14.07 o
  -4   5   3       41.26       39.29      2.24 o
  -3   5   3      397.48      358.31     19.34 o
  -2   5   3      140.35      138.36      8.33 o
  -1   5   3       39.63       45.48      4.18 o
   0   5   3     1835.95     1985.19     23.82 o
   1   5   3      534.12      448.46     30.96 o
   2   5   3      272.04      245.75      5.01 o
   3   5   3       29.05       37.38      2.71 o
   4   5   3        3.58        5.67      2.30 o
   5   5   3        9.04        8.98      2.20 o
   6   5   3       28.02       30.63      3.11 o
  -8   6   3        0.10        2.16      2.88 o
  -7   6   3        7.23        4.85      2.38 o
  -6   6   3        3.41        2.46      2.11 o
  -5   6   3      419.23      410.97     18.44 o
  -4   6   3      190.19      196.59     12.26 o
  -3   6   3       94.51       89.39      5.82 o
  -2   6   3     1204.71     1253.25    102.97 o
  -1   6   3      334.41      320.62     31.95 o
   0   6   3        5.49        5.28      7.26 o
   1   6   3      260.11      314.43     23.13 o
   2   6   3      420.95      384.56     28.75 o
   3   6   3      245.34      218.78     26.43 o
   4   6   3      425.89      439.34     28.09 o
   5   6   3       74.67       78.60      8.65 o
   6   6   3       49.54       54.04     12.83 o
  -8   7   3       83.04       80.22      5.26 o
  -7   7   3        2.45        3.93      2.40 o
  -6   7   3       73.16       69.70      3.63 o
  -5   7   3       17.71       18.70      2.23 o
  -4   7   3      482.44      468.87     26.10 o
  -3   7   3      710.71      631.11     49.50 o
  -2   7   3      265.78      293.81     22.71 o
  -1   7   3      248.46      249.89     23.57 o
   0   7   3      196.05      151.98     10.32 o
   1   7   3       28.65       14.17      4.87 o
   2   7   3      102.82       83.13      7.56 o
   3   7   3       98.93       96.47     15.15 o
   4   7   3       68.82       75.48      3.37 o
   5   7   3        6.38        8.02      2.63 o
   6   7   3        7.49       11.16      4.23 o
  -8   8   3       76.19       69.56      7.15 o
  -7   8   3       36.30       35.88      2.26 o
  -6   8   3      166.85      176.51     10.09 o
  -5   8   3      303.59      300.29     15.42 o
  -4   8   3       66.11       59.37      3.82 o
  -3   8   3       34.69       32.75      2.51 o
  -2   8   3     1155.79     1194.57    109.86 o
  -1   8   3     5893.20     5562.48    568.78 o
   0   8   3        0.13        5.60      5.00 o
   1   8   3      732.44      753.63      7.27 o
   2   8   3        0.71        1.00      5.15 o
   3   8   3      904.44      845.92    151.43 o
   4   8   3      623.55      607.33     90.26 o
   5   8   3       35.21       38.65      3.48 o
   6   8   3       17.14       23.27      5.87 o
  -8   9   3        3.45        3.45      2.62 o
  -7   9   3        1.12        4.37      2.15 o
  -6   9   3        3.80        5.51      2.03 o
  -5   9   3       12.54       13.43      2.26 o
  -4   9   3       40.78       32.29      2.38 o
  -3   9   3      845.56      849.29     73.92 o
  -2   9   3      205.31      190.98     16.87 o
  -1   9   3      633.86      582.59     56.32 o
   1   9   3       37.98       24.39      5.02 o
   2   9   3      196.05      203.66      6.25 o
   3   9   3        0.21        3.42      4.52 o
   4   9   3       12.80       15.43      4.35 o
   5   9   3       71.20       91.57      8.95 o
   6   9   3       57.03       60.12      5.48 o
  -8  10   3       12.08       12.06      2.70 o
  -7  10   3       28.78       29.81      2.29 o
  -6  10   3       89.79       89.81      5.73 o
  -5  10   3      619.29      659.71     32.18 o
  -4  10   3       43.60       40.80      2.67 o
  -3  10   3       30.12       44.45      4.74 o
  -2  10   3     1482.54     1342.49     91.27 o
  -1  10   3     1126.15     1000.32     78.71 o
   0  10   3      111.28      109.20      4.48 o
   1  10   3       60.40       75.97      5.48 o
   2  10   3      231.59      221.69      4.85 o
   3  10   3      861.25      779.69      8.22 o
   4  10   3      340.77      314.41     65.70 o
   5  10   3        0.58       -0.88      3.47 o
   6  10   3        5.57        3.72      4.82 o
  -8  11   3       39.63       40.86      2.92 o
  -7  11   3       97.88      108.81      6.51 o
  -6  11   3        0.01        0.21      2.10 o
  -5  11   3        5.72        8.22      2.62 o
  -4  11   3       23.90       21.91      2.59 o
  -3  11   3     1453.47     1412.96    126.05 o
  -2  11   3      779.03      762.74     64.30 o
  -1  11   3      793.68      835.81     45.18 o
   0  11   3       79.49       70.99      3.46 o
   1  11   3     2239.04     2125.52     10.75 o
   2  11   3      123.54      109.96      5.46 o
   3  11   3      253.04      252.01      6.40 o
   4  11   3        0.34        2.11      4.09 o
   5  11   3       44.31       46.41      5.85 o
  -8  12   3        0.77        2.11      2.49 o
  -7  12   3       33.97       34.67      2.98 o
  -6  12   3       85.79       76.93      7.52 o
  -5  12   3      417.25      421.05     19.55 o
  -4  12   3      205.21      203.87     15.98 o
  -3  12   3        6.17        5.75      2.26 o
  -2  12   3       13.35       19.74      3.03 o
  -1  12   3      653.18      595.22     16.92 o
   0  12   3       51.43       41.38      4.24 o
   1  12   3      170.36      158.45      4.57 o
   2  12   3        0.08        4.65      5.22 o
   3  12   3      625.45      558.80      7.31 o
   4  12   3      442.06      396.03      7.08 o
   5  12   3        6.36        6.63      5.87 o
  -7  13   3       82.35       82.53      4.40 o
  -6  13   3      166.23      170.07      9.00 o
  -5  13   3       62.94       59.06      4.55 o
  -4  13   3      850.63      829.93     54.54 o
  -3  13   3      819.10      804.68     61.91 o
  -2  13   3        7.29        8.24      3.10 o
  -1  13   3      153.30      150.95      4.50 o
   0  13   3       72.18       58.47      3.44 o
   1  13   3      823.39      787.97      7.13 o
   2  13   3      393.93      341.38      6.71 o
   3  13   3       19.45       20.93      5.19 o
   4  13   3       38.23       34.93      5.61 o
   5  13   3       20.28       16.11      4.43 o
  -7  14   3        3.70        4.70      3.51 o
  -6  14   3      142.82      131.55      7.01 o
  -5  14   3      319.98      318.88     24.40 o
  -4  14   3       12.55       18.36      2.93 o
  -3  14   3        0.39       -0.16      2.50 o
  -2  14   3       34.44       37.16      3.17 o
  -1  14   3      279.96      270.52      5.33 o
   0  14   3      184.91      163.55      4.79 o
   1  14   3       95.86       81.25      4.13 o
   2  14   3       78.79       67.86      3.94 o
   3  14   3      492.37      439.15      5.82 o
   4  14   3       55.21       57.70      5.91 o
   5  14   3        5.80        5.06      4.37 o
  -7  15   3       57.22       57.13      3.19 o
  -6  15   3        5.72        7.56      2.47 o
  -5  15   3       53.56       56.53      4.93 o
  -4  15   3      469.85      498.65     40.76 o
  -3  15   3        3.10        6.18      2.63 o
  -2  15   3     1121.53     1070.37      7.02 o
  -1  15   3       13.79       14.93      3.04 o
   0  15   3      209.78      179.67      7.31 o
   1  15   3      149.29      138.40      4.48 o
   2  15   3        7.56        7.69      5.41 o
   3  15   3       44.79       40.72      5.48 o
   4  15   3        4.61        7.39      3.89 o
   5  15   3       60.15       47.54      4.72 o
  -7  16   3        0.93        3.44      2.99 o
  -6  16   3        0.25        2.05      3.29 o
  -5  16   3      103.14      106.66      8.08 o
  -4  16   3      385.91      397.11     32.85 o
  -3  16   3      302.52      336.18     29.17 o
  -2  16   3     1465.22     1388.53     21.44 o
  -1  16   3      174.91      181.92      4.78 o
   0  16   3      421.30      389.02      5.60 o
   1  16   3      253.59      230.53      4.92 o
   2  16   3       24.59       22.76      5.41 o
   3  16   3       62.58       64.66      4.15 o
   4  16   3       27.90       25.84      4.22 o
   5  16   3        0.11       -1.35      4.43 o
  -7  17   3        0.00        5.95      3.13 o
  -6  17   3       11.98       18.31      3.35 o
  -5  17   3       60.94       61.98      3.43 o
  -4  17   3        0.19        2.07      2.49 o
  -3  17   3       44.69       51.21      3.90 o
  -2  17   3        4.78        5.13      3.65 o
  -1  17   3       48.37       55.98      3.85 o
   0  17   3       44.00       34.73      3.38 o
   1  17   3       25.99       24.26      5.41 o
   2  17   3       24.66       16.22      4.00 o
   3  17   3        5.08        3.35      5.39 o
   4  17   3        1.48       11.48      5.61 o
  -6  18   3        1.55        2.84      3.39 o
  -5  18   3        6.10        7.45      3.20 o
  -4  18   3       61.38       69.14      4.18 o
  -3  18   3       87.36       97.83      6.01 o
  -2  18   3      150.70      150.35      3.54 o
  -1  18   3      516.20      513.87      9.08 o
   0  18   3      333.69      287.65      5.23 o
   1  18   3       22.83       10.93      5.35 o
   2  18   3        7.80        9.95      3.98 o
   3  18   3        7.40        6.43      3.87 o
   4  18   3        1.08        0.74      4.19 o
  -6  19   3        1.66        1.90      3.68 o
  -5  19   3        8.39        8.46      3.25 o
  -4  19   3       63.21       71.75      7.28 o
  -3  19   3      110.49      119.60      7.40 o
  -2  19   3       91.25       98.16      2.91 o
  -1  19   3      382.07      407.57      9.68 o
   0  19   3      216.04      215.12      4.97 o
   1  19   3      261.47      220.57      5.90 o
   2  19   3       28.77       21.32      5.63 o
   3  19   3       26.84       29.43      5.87 o
   4  19   3        0.47       -2.65      6.04 o
  -6  20   3        0.40       -4.00      3.78 o
  -5  20   3        3.40        0.98      2.59 o
  -4  20   3        7.51        6.61      2.74 o
  -3  20   3       55.43       63.31      4.05 o
  -2  20   3       37.41       42.50      4.70 o
  -1  20   3      119.47      132.88      4.41 o
   0  20   3        1.74        2.35      3.22 o
   1  20   3      205.06      199.80      6.31 o
   2  20   3        0.05       -1.02      5.67 o
   3  20   3       11.86       12.56      5.82 o
  -5  21   3        7.37       10.02      2.68 o
  -4  21   3       43.06       50.55      2.99 o
  -3  21   3      214.62      238.59      9.19 o
  -2  21   3       22.19       20.98      3.22 o
  -1  21   3       26.30       20.22      3.98 o
   0  21   3        1.98        0.07      4.19 o
   1  21   3       32.88       27.08      3.93 o
   2  21   3       25.73       27.71      5.87 o
   3  21   3        0.00       -1.74      4.48 o
  -5  22   3       23.39       26.68      3.19 o
  -4  22   3        0.06        1.65      2.64 o
  -3  22   3       57.85       61.92      3.07 o
  -2  22   3        3.13        1.10      3.94 o
  -1  22   3       79.50       78.51      4.98 o
   0  22   3        0.31        0.61      3.49 o
   1  22   3        4.66        4.87      5.69 o
   2  22   3        0.44        2.09      5.82 o
   3  22   3       29.85       34.67      6.39 o
  -4  23   3        8.91        8.42      2.64 o
  -3  23   3       16.97       21.28      3.43 o
  -2  23   3        0.39        1.78      4.00 o
  -1  23   3        3.78        4.40      4.02 o
   0  23   3        7.29       11.04      4.53 o
   1  23   3       57.27       45.33      5.98 o
   2  23   3       11.01       10.45      6.30 o
  -4  24   3       63.78       80.50      4.04 o
  -3  24   3       27.81       29.15      3.11 o
  -2  24   3       12.67       12.27      4.25 o
  -1  24   3        0.93        2.04      4.14 o
   0  24   3       35.54       36.93      4.78 o
   1  24   3        4.70        3.04      4.37 o
  -3  25   3       39.11       46.12      8.13 o
  -2  25   3       10.75        8.40      4.45 o
  -1  25   3        0.63        0.31      4.23 o
   0  25   3       36.86       39.76      4.90 o
   1  25   3       51.34       46.69      6.67 o
  -1  26   3       54.62       54.45      4.74 o
  -9   0   4       15.07       19.12      6.82 o
  -8   0   4       36.53       36.37      3.21 o
  -7   0   4        3.67        4.85      2.90 o
  -6   0   4       60.87       59.29     11.45 o
  -5   0   4      567.64      549.46     34.86 o
  -4   0   4     5591.92     5906.61    270.94 o
  -3   0   4       14.05       19.13      2.70 o
  -2   0   4       27.31       27.18      3.70 o
  -1   0   4        3.16        2.67      3.43 o
   1   0   4     9658.57    10120.52     30.18 o
   2   0   4       26.84       24.17      5.39 o
   3   0   4       38.23       34.87      5.52 o
   4   0   4      251.69      237.79      6.46 o
   5   0   4      156.65      170.01      5.26 o
   6   0   4        1.14        0.43      6.13 o
  -9   1   4       22.49       20.11      2.50 o
  -8   1   4        1.01        3.69      1.99 o
  -7   1   4      103.27      108.26      5.35 o
  -6   1   4      113.89       94.77      2.71 o
  -5   1   4       85.85      104.69      3.67 o
  -4   1   4     2946.48     3237.44     77.97 o
  -2   1   4     3712.03     4045.60     56.81 o
   1   1   4       63.33       76.43      3.45 o
   2   1   4      690.14      618.19      6.01 o
   3   1   4      620.31      515.82      8.33 o
   4   1   4       36.38       33.13      3.86 o
   5   1   4        5.96        2.22      3.20 o
   6   1   4       24.41       29.00      5.13 o
  -9   2   4       10.19        8.03      2.49 o
  -8   2   4        4.21        6.67      2.23 o
  -7   2   4       59.76       66.32      5.21 o
  -6   2   4       16.30       17.65      2.23 o
  -5   2   4     1763.32     1868.22     75.73 o
  -4   2   4     3404.15     3638.88    109.54 o
  -3   2   4      119.22      126.46      3.57 o
  -2   2   4     2518.05     2810.76     74.77 o
  -1   2   4      834.02      957.51     10.84 o
   1   2   4      810.80      825.26     17.70 o
   2   2   4       89.18       90.11      4.09 o
   3   2   4       37.38       33.66      3.98 o
   4   2   4      466.64      435.87     23.38 o
   5   2   4      178.24      173.17     15.50 o
   6   2   4        6.06        7.75      4.37 o
  -9   3   4       43.14       40.08      3.92 o
  -8   3   4        6.58       14.23      2.45 o
  -7   3   4       13.00       13.75      2.31 o
  -6   3   4      162.74      171.32      9.91 o
  -5   3   4        0.87       12.78      6.19 o
  -4   3   4      300.19      309.29     11.07 o
  -2   3   4      286.49      312.70     12.82 o
  -1   3   4     1523.38     1812.63     32.92 o
   1   3   4       33.92       23.96      3.72 o
   2   3   4      901.23      797.55     21.33 o
   3   3   4      642.97      557.09     14.20 o
   4   3   4        2.15        6.96      3.70 o
   5   3   4        6.65        9.82      3.95 o
   6   3   4        6.28        9.17      3.64 o
  -9   4   4        7.45        8.18      2.72 o
  -8   4   4       10.96       10.08      2.78 o
  -7   4   4       11.35       10.81      2.03 o
  -6   4   4      160.06      176.34     11.86 o
  -5   4   4      743.92      783.72     42.01 o
  -4   4   4     1253.90     1257.27     42.35 o
  -3   4   4      395.72      417.90     12.82 o
  -2   4   4      210.23      235.34      8.58 o
  -1   4   4       29.38       25.78      3.33 o
   0   4   4      136.05      174.13      6.53 o
   1   4   4     1109.41     1129.04     46.72 o
   2   4   4       60.46       47.89      3.31 o
   3   4   4      275.63      266.65      9.65 o
   4   4   4      246.76      254.41     20.18 o
   5   4   4        2.71        6.25      3.22 o
   6   4   4        0.39        1.73      4.40 o
  -9   5   4       20.08       16.98      2.78 o
  -8   5   4       16.17       15.63      2.30 o
  -7   5   4        0.79        3.26      1.80 o
  -6   5   4        1.64        6.32      2.03 o
  -5   5   4       34.77       34.27      2.09 o
  -4   5   4      194.27      196.58      9.62 o
  -3   5   4      269.02      344.01     15.03 o
  -2   5   4     1595.69     1677.91     69.71 o
  -1   5   4      868.88      956.84     56.53 o
   0   5   4        5.34        8.95      4.65 o
   2   5   4       62.47       64.78      4.09 o
   3   5   4        2.72        1.57      4.11 o
   4   5   4       82.92       78.03      9.89 o
   5   5   4        1.65        2.20      3.26 o
   6   5   4      115.46      117.38     13.60 o
  -8   6   4        3.69        7.54      2.46 o
  -7   6   4        1.53        2.52      2.62 o
  -6   6   4       34.80       38.70      1.95 o
  -5   6   4      286.44      270.06     11.71 o
  -4   6   4        7.98        4.36      1.88 o
  -3   6   4     1373.02     1500.34     94.57 o
  -2   6   4        0.03       -2.00      2.74 o
  -1   6   4       11.69       11.82      3.27 o
   0   6   4      485.82      606.50     12.60 o
   1   6   4      795.29      793.35     71.63 o
   2   6   4        1.90        0.49      4.15 o
   3   6   4      163.67      155.56     13.38 o
   4   6   4       13.12       14.08      3.22 o
   5   6   4        0.28        4.28      3.96 o
  -8   7   4        1.56        1.43      2.81 o
  -7   7   4       20.87       18.60      2.37 o
  -6   7   4        1.16       -0.60      2.75 o
  -5   7   4      104.25       88.44      4.88 o
  -4   7   4      145.45      132.56      7.54 o
  -3   7   4       31.04       28.46      2.84 o
  -2   7   4      217.41      199.41     21.53 o
  -1   7   4     1733.15     1913.11    209.05 o
   0   7   4       62.17       51.58      6.98 o
   1   7   4      253.51      254.52     15.90 o
   2   7   4        5.22        5.08      3.42 o
   3   7   4        3.89        3.76      4.08 o
   4   7   4       55.98       54.26      7.35 o
   5   7   4       33.05       33.59     10.16 o
  -8   8   4       14.50       10.38      2.53 o
  -7   8   4       13.99       16.51      2.38 o
  -6   8   4        0.21       -0.29      2.23 o
  -5   8   4       12.83       14.60      2.23 o
  -4   8   4       17.40       18.51      2.55 o
  -3   8   4      389.65      393.43     33.70 o
  -2   8   4     1248.30     1333.35    132.04 o
  -1   8   4     2372.13     2540.55    272.86 o
   0   8   4       51.38       40.77      8.98 o
   1   8   4        0.03       -2.72      5.15 o
   2   8   4      460.60      451.74      7.02 o
   3   8   4        5.36        5.55      4.31 o
   4   8   4      134.25      142.38     18.80 o
   5   8   4        0.00        2.50      3.99 o
  -8   9   4        0.05       -0.29      2.56 o
  -7   9   4       31.98       32.02      3.21 o
  -6   9   4        0.47        0.91      2.49 o
  -5   9   4       31.27       42.85      2.92 o
  -4   9   4      227.32      215.64     17.76 o
  -3   9   4       38.74       47.38      4.51 o
  -2   9   4      295.46      315.68     35.32 o
  -1   9   4        3.97        6.62      4.02 o
   0   9   4      523.23      567.38     45.68 o
   1   9   4       54.30       53.27      5.41 o
   2   9   4      358.53      320.82      6.71 o
   3   9   4      367.48      320.70      6.64 o
   4   9   4       46.55       44.86     10.64 o
   5   9   4        2.95        5.42      4.66 o
  -8  10   4       32.84       30.96      3.84 o
  -7  10   4        1.82        0.63      2.12 o
  -6  10   4      105.40      110.97      6.58 o
  -5  10   4        0.77        6.24      2.45 o
  -4  10   4       22.48       20.86      2.59 o
  -3  10   4       74.52       70.61      7.50 o
  -2  10   4      294.03      258.71     30.01 o
  -1  10   4       62.30       82.16      8.32 o
   0  10   4        1.99        1.88      4.46 o
   1  10   4       42.86       37.72      3.83 o
   2  10   4       21.03       16.63      5.33 o
   3  10   4      330.14      287.82      5.27 o
   4  10   4       10.77       13.00      4.17 o
   5  10   4        1.89        4.99      3.90 o
  -8  11   4       35.78       27.34      3.09 o
  -7  11   4        0.18        1.03      2.69 o
  -6  11   4      466.84      466.05     35.56 o
  -5  11   4       18.61       26.63      2.63 o
  -4  11   4       20.71       17.04      2.65 o
  -3  11   4       55.33       60.60      4.06 o
  -2  11   4       17.62       18.56      3.61 o
  -1  11   4       51.59       40.17      5.02 o
   0  11   4      163.38      165.56      4.57 o
   1  11   4      630.31      590.84      6.29 o
   2  11   4      748.07      700.88      6.88 o
   3  11   4       25.03       25.39      5.28 o
   4  11   4        7.33        3.89      5.67 o
   5  11   4        1.12       -2.80      5.87 o
  -8  12   4       20.84       28.86      3.61 o
  -7  12   4       11.69       14.72      2.46 o
  -6  12   4       86.21       91.13      6.02 o
  -5  12   4        1.52        3.70      2.27 o
  -4  12   4       65.54       68.44      5.85 o
  -3  12   4       93.71       97.08     10.50 o
  -2  12   4      198.15      188.09     20.21 o
  -1  12   4        7.16        9.39      3.88 o
   0  12   4      137.63      143.37      5.68 o
   1  12   4      324.06      291.24      4.97 o
   2  12   4       11.04       12.87      5.28 o
   3  12   4       64.42       71.81      5.65 o
   4  12   4        7.20        6.22      5.78 o
   5  12   4        2.07        8.69      6.19 o
  -8  13   4        0.75        2.85      3.23 o
  -7  13   4        0.52        3.33      2.78 o
  -6  13   4       77.02       77.42      3.21 o
  -5  13   4        0.36        2.06      2.53 o
  -4  13   4       62.14       60.62      5.86 o
  -3  13   4      289.21      286.82     28.97 o
  -2  13   4      163.93      156.91     14.07 o
  -1  13   4        1.02        2.72      3.81 o
   0  13   4       44.04       47.50      3.98 o
   1  13   4       39.94       43.93      5.35 o
   2  13   4        4.71        9.41      3.76 o
   3  13   4      128.88      125.84      5.87 o
   4  13   4        7.37        9.63      5.82 o
   5  13   4        6.73       12.00      6.37 o
  -7  14   4        2.00        3.94      2.90 o
  -6  14   4       83.02       80.04      3.34 o
  -5  14   4      201.95      207.18     13.11 o
  -4  14   4      951.08      990.37     76.02 o
  -3  14   4        0.13       -0.33      2.54 o
  -2  14   4       77.42       78.24      4.61 o
  -1  14   4       73.20       71.02      4.06 o
   0  14   4       94.13      103.53     11.28 o
   1  14   4       90.19       88.03      5.55 o
   2  14   4        2.59        8.06      5.17 o
   3  14   4       15.57       17.15      3.87 o
   4  14   4       22.62       17.30      6.06 o
  -7  15   4        4.12        8.13      3.25 o
  -6  15   4        7.15        4.75      2.72 o
  -5  15   4       85.81       76.38      2.85 o
  -4  15   4       76.69       79.18      8.33 o
  -3  15   4       14.49       12.88      2.55 o
  -2  15   4       63.55       58.31      5.53 o
  -1  15   4      141.47      141.35      4.07 o
   0  15   4       17.57       19.72      4.56 o
   1  15   4        1.80        7.74      5.06 o
   2  15   4        0.93        2.72      5.22 o
   3  15   4        4.19       12.00      5.48 o
   4  15   4        2.75        1.28      4.19 o
  -7  16   4       17.76       19.59      3.07 o
  -6  16   4       24.56       25.21      2.80 o
  -5  16   4       22.00       25.21      3.44 o
  -4  16   4       79.44       79.03      4.33 o
  -3  16   4      699.61      722.16     57.02 o
  -2  16   4       12.88       10.86      3.52 o
  -1  16   4      485.47      547.39      4.87 o
   0  16   4       67.30       73.53      4.81 o
   1  16   4       69.76       68.07      5.37 o
   2  16   4        0.21       -0.57      3.85 o
   3  16   4        2.75       -4.17      5.41 o
   4  16   4       52.37       42.59      4.46 o
  -7  17   4        0.04        0.79      2.74 o
  -6  17   4       25.48       25.13      2.70 o
  -5  17   4       15.93       23.11      3.19 o
  -4  17   4       12.69       13.26      3.02 o
  -3  17   4      413.27      453.72     40.13 o
  -2  17   4      215.78      228.50      4.91 o
  -1  17   4        3.49        3.16      3.54 o
   0  17   4        7.26        8.25      4.51 o
   1  17   4       96.68      100.57      4.20 o
   2  17   4       50.05       48.13      5.59 o
   3  17   4       10.22       13.50      5.67 o
   4  17   4        0.01        6.32      6.24 o
  -6  18   4        0.50       -1.33      2.85 o
  -5  18   4       29.27       29.36      2.84 o
  -4  18   4       59.20       71.27      5.27 o
  -3  18   4       87.50      100.60      5.74 o
  -2  18   4        3.38        4.92      3.66 o
  -1  18   4       14.42       13.34      3.17 o
   0  18   4      135.31      132.22     10.30 o
   1  18   4      270.41      251.07      5.05 o
   2  18   4        2.63        3.17      5.63 o
   3  18   4        5.21        5.91      3.96 o
  -6  19   4       18.57       19.78      3.50 o
  -5  19   4        2.94        5.05      3.18 o
  -4  19   4        0.66       -1.29      2.68 o
  -3  19   4        0.10        0.35      3.02 o
  -2  19   4      111.88      131.20      3.49 o
  -1  19   4      142.95      168.75      3.78 o
   0  19   4       40.57       38.79      4.62 o
   1  19   4       53.86       58.31      4.17 o
   2  19   4      114.09      117.12      5.98 o
   3  19   4       53.22       68.35      6.17 o
  -6  20   4        0.52        3.76      3.52 o
  -5  20   4       46.60       54.31      3.45 o
  -4  20   4       41.75       52.45      3.38 o
  -3  20   4       18.87       18.45      3.08 o
  -2  20   4       10.01        6.99      3.90 o
  -1  20   4       62.51       64.44      3.24 o
   0  20   4       41.84       43.70      6.52 o
   1  20   4       15.61       19.71      5.43 o
   2  20   4        1.84        2.26      5.87 o
   3  20   4       17.72       16.71      4.33 o
  -5  21   4        7.39       10.30      3.04 o
  -4  21   4        0.77        1.13      3.25 o
  -3  21   4        0.05        1.02      2.68 o
  -2  21   4      134.84      141.92      3.82 o
  -1  21   4       62.90       63.88      4.17 o
   0  21   4        0.65        1.01      4.65 o
   1  21   4       13.44       15.89      5.82 o
   2  21   4       79.88       70.33      6.24 o
  -5  22   4       37.89       39.67      5.18 o
  -4  22   4       95.92      101.48      4.94 o
  -3  22   4       18.83       24.76      2.88 o
  -2  22   4        8.99        9.10      4.03 o
  -1  22   4        8.46        9.02      4.40 o
   0  22   4      120.98      123.69     10.24 o
   1  22   4       18.25       17.52      5.78 o
   2  22   4       32.53       25.04      6.35 o
  -4  23   4       21.31       19.88      2.76 o
  -3  23   4       26.53       28.88      3.05 o
  -2  23   4       90.38       93.61      4.42 o
  -1  23   4       16.42       23.23      4.24 o
   0  23   4        0.07        1.56      4.47 o
   1  23   4       17.33       10.11      4.26 o
  -4  24   4       37.78       37.70      5.82 o
  -3  24   4        9.18       10.20      3.03 o
  -2  24   4        5.60        4.41      4.33 o
  -1  24   4        6.48        8.83      4.23 o
   0  24   4       33.50       31.34      5.46 o
   1  24   4       34.32       21.15      6.15 o
  -3  25   4        7.53        8.29      3.61 o
  -2  25   4       15.42       18.52      4.40 o
  -1  25   4       19.74       18.10      4.56 o
   0  25   4        1.34        5.35      6.28 o
  -9   1   5        2.32        4.52      2.59 o
  -8   1   5        1.93        6.79      2.67 o
  -7   1   5      139.35      135.04      8.11 o
  -6   1   5       26.46       31.74      2.49 o
  -5   1   5       45.66       48.38      2.50 o
  -4   1   5       76.80       85.59      3.10 o
  -3   1   5      381.38      427.16      3.53 o
  -2   1   5      362.22      408.24      8.04 o
  -1   1   5      277.40      335.88      6.80 o
   1   1   5      180.14      209.27      8.86 o
   2   1   5      215.01      194.23      4.47 o
   3   1   5       49.46       43.56      3.82 o
   4   1   5        0.85       -1.54      3.80 o
   5   1   5        3.03        2.02      4.09 o
  -9   2   5        3.99        3.90      2.38 o
  -8   2   5        2.75       -1.09      2.20 o
  -7   2   5       10.66       11.13      2.52 o
  -6   2   5       49.76       47.32      2.00 o
  -4   2   5      258.78      256.98      6.38 o
  -3   2   5        5.12        5.61      1.63 o
  -2   2   5      245.88      260.99      6.46 o
  -1   2   5      114.15      141.23      5.61 o
   1   2   5       45.89       40.51      3.77 o
   2   2   5        1.61        1.79      3.73 o
   3   2   5       66.84       62.49      3.37 o
   4   2   5       18.89       20.53      3.84 o
   5   2   5       14.51       14.16      4.30 o
  -9   3   5        0.02        1.27      2.58 o
  -8   3   5        0.75       -0.11      2.37 o
  -7   3   5        2.25        4.76      2.49 o
  -6   3   5      189.66      197.84     11.46 o
  -5   3   5      348.10      381.42     14.01 o
  -4   3   5        4.74        2.68      2.25 o
  -3   3   5      245.54      280.59      9.14 o
  -2   3   5       26.55       34.62      2.42 o
  -1   3   5      378.72      437.34      7.73 o
   1   3   5      155.14      174.49      4.42 o
   2   3   5        5.48        7.42      3.77 o
   3   3   5       19.21       19.65      3.89 o
   4   3   5        2.28        5.16      3.86 o
   5   3   5       13.80       14.21      4.21 o
  -9   4   5        0.33        4.26      2.46 o
  -8   4   5        0.01        1.19      2.19 o
  -7   4   5        8.29        8.03      1.90 o
  -6   4   5       31.65       33.06      2.33 o
  -5   4   5      919.25     1024.43     34.56 o
  -4   4   5      849.01      821.16     27.86 o
  -3   4   5      784.04      840.38     31.98 o
  -2   4   5        2.85       10.41      2.63 o
  -1   4   5       77.45       88.53      5.05 o
   0   4   5      431.93      438.80      8.12 o
   1   4   5      198.55      185.94      4.59 o
   2   4   5       31.45       30.06      3.28 o
   3   4   5       66.48       61.47      4.09 o
   4   4   5       63.81       63.70      9.70 o
   5   4   5        0.04        3.13      4.16 o
  -9   5   5       13.08       20.77      2.99 o
  -8   5   5        1.60        3.14      2.17 o
  -7   5   5       11.61       14.15      2.29 o
  -6   5   5       20.36       17.44      1.90 o
  -5   5   5       25.55       23.67      2.03 o
  -4   5   5     1731.85     1780.68     65.95 o
  -3   5   5        0.44        1.70      2.70 o
  -2   5   5     4840.93     5397.39    159.38 o
  -1   5   5      119.33       94.65      5.33 o
   0   5   5       62.74       63.78      5.33 o
   1   5   5       12.89        9.65      3.28 o
   2   5   5       61.41       65.61      4.36 o
   3   5   5       34.52       37.00      3.36 o
   4   5   5        0.79        3.68      4.24 o
   5   5   5       37.58       41.66      4.44 o
  -9   6   5        0.34        4.03      2.44 o
  -8   6   5        4.45        6.03      2.21 o
  -7   6   5       14.48       18.40      2.15 o
  -6   6   5        0.18       -0.34      2.18 o
  -5   6   5       18.98       24.10      2.42 o
  -4   6   5      563.25      601.50     26.71 o
  -3   6   5     1001.31     1070.99     53.12 o
  -2   6   5        1.71        3.65      3.19 o
  -1   6   5      279.93      341.06      7.80 o
   0   6   5       16.90       14.41      5.67 o
   1   6   5      685.72      693.20     55.90 o
   2   6   5      137.76      121.86      6.20 o
   3   6   5        0.81        2.63      3.99 o
   4   6   5        3.04        8.28      3.83 o
   5   6   5      124.35      139.35      9.42 o
  -9   7   5        2.03        4.81      2.53 o
  -8   7   5        0.97        3.39      2.24 o
  -7   7   5       16.55       20.56      2.29 o
  -6   7   5      161.21      160.76     11.00 o
  -5   7   5      174.66      174.73      6.09 o
  -4   7   5      217.26      250.34     17.42 o
  -3   7   5      300.16      318.90     17.49 o
  -2   7   5      111.69      162.00     14.83 o
  -1   7   5      629.63      703.65     55.68 o
   0   7   5      421.86      451.31     10.60 o
   1   7   5       18.75       18.75      3.14 o
   2   7   5        7.27        4.82      4.36 o
   3   7   5       14.23       15.67      3.38 o
   4   7   5        0.33        0.23      4.26 o
   5   7   5        0.05        1.92      4.35 o
  -8   8   5       73.38       86.78      4.15 o
  -7   8   5       32.06       37.27      2.97 o
  -6   8   5       82.27       80.82      3.25 o
  -5   8   5       94.19      109.45      6.33 o
  -4   8   5      675.45      699.72     56.41 o
  -3   8   5      705.22      677.04     47.04 o
  -2   8   5      337.07      326.16     29.96 o
  -1   8   5      252.15      285.57     31.02 o
   0   8   5      122.72      129.96      8.75 o
   1   8   5     1705.47     1668.04     10.43 o
   2   8   5     1615.69     1625.15    146.83 o
   3   8   5       17.38       18.37      4.43 o
   4   8   5      162.11      154.82     31.80 o
   5   8   5       39.37       36.27      6.31 o
  -8   9   5       71.54       72.21      3.59 o
  -7   9   5        7.00        7.26      2.10 o
  -6   9   5        6.00        7.87      2.52 o
  -5   9   5      270.57      261.65     22.93 o
  -4   9   5      320.36      345.18     29.09 o
  -3   9   5      197.94      225.65     15.36 o
  -2   9   5      390.84      368.56     40.56 o
  -1   9   5      135.74      128.02     15.31 o
   0   9   5      303.45      331.51     31.22 o
   1   9   5       95.69       87.14      4.15 o
   2   9   5      659.93      634.05      7.88 o
   3   9   5       96.29       89.05      5.54 o
   4   9   5      213.69      215.05     29.00 o
   5   9   5        0.11       -0.50      5.08 o
  -8  10   5        0.73        4.67      3.16 o
  -7  10   5      407.23      409.67     19.92 o
  -6  10   5       80.73       76.21      5.79 o
  -5  10   5       17.24       15.54      2.55 o
  -4  10   5      211.52      225.32     17.68 o
  -3  10   5      412.73      383.12     29.15 o
  -2  10   5       51.20       64.69      9.32 o
  -1  10   5        4.98        6.86      3.44 o
   0  10   5      393.69      397.78      6.54 o
   1  10   5     2845.89     2826.79     12.74 o
   2  10   5      117.25      103.74      4.46 o
   3  10   5        0.21        3.37      5.39 o
   4  10   5        5.43       10.78      5.78 o
  -8  11   5       90.30       75.62      4.89 o
  -7  11   5        1.62        5.48      2.68 o
  -6  11   5      165.64      168.01     12.14 o
  -5  11   5      185.72      177.21     17.63 o
  -4  11   5      227.45      241.58     19.27 o
  -3  11   5      287.90      322.77     28.34 o
  -2  11   5       93.39       69.55     11.24 o
  -1  11   5      950.03      951.00    167.07 o
   0  11   5      847.46      866.21      7.17 o
   1  11   5        3.17        8.02      5.28 o
   2  11   5       33.24       39.74      5.15 o
   3  11   5      134.06      133.58      6.20 o
   4  11   5       31.91       31.65      5.87 o
  -8  12   5       76.33       61.30      2.88 o
  -7  12   5       15.09       13.91      2.76 o
  -6  12   5        0.37        0.69      2.66 o
  -5  12   5       77.38       74.83      4.04 o
  -4  12   5       45.48       48.16      5.33 o
  -3  12   5      338.99      330.11     28.27 o
  -2  12   5        0.17        1.53      3.66 o
  -1  12   5      151.73      153.89     22.15 o
   0  12   5        2.51        6.89      3.35 o
   1  12   5      517.09      515.36      7.11 o
   2  12   5      532.64      493.13      6.04 o
   3  12   5        2.56        8.74      5.69 o
   4  12   5        0.93       -0.72      5.95 o
  -8  13   5       18.92       25.98      3.65 o
  -7  13   5       82.61       82.75      3.68 o
  -6  13   5       27.88       30.36      2.87 o
  -5  13   5      441.41      445.28     30.82 o
  -4  13   5       70.32       80.69      2.77 o
  -3  13   5      212.46      219.21     17.67 o
  -2  13   5       16.83       17.81      3.70 o
  -1  13   5     2314.28     2430.63    306.41 o
   0  13   5      396.12      404.97      6.62 o
   1  13   5       14.87       13.65      3.59 o
   2  13   5       13.32       16.78      5.37 o
   3  13   5      131.57      122.16      4.70 o
   4  13   5       95.28       84.25      6.59 o
  -8  14   5       12.10        9.83      2.86 o
  -7  14   5      121.99      117.83      6.93 o
  -6  14   5       13.88       18.01      3.09 o
  -5  14   5      209.46      224.26     15.99 o
  -4  14   5       72.52       75.73      6.24 o
  -3  14   5        3.66        9.58      2.86 o
  -2  14   5      168.45      163.66     22.79 o
  -1  14   5      404.17      428.60     42.52 o
   0  14   5      111.91       92.69      4.35 o
   1  14   5      601.31      556.13      6.09 o
   2  14   5       66.33       55.37      4.11 o
   3  14   5        0.17        1.76      5.76 o
   4  14   5        5.88        8.19      6.15 o
  -7  15   5        0.53       -1.21      3.37 o
  -6  15   5        0.01        2.01      2.65 o
  -5  15   5        3.38        5.09      2.10 o
  -4  15   5      209.15      222.54     25.93 o
  -3  15   5        0.06        0.61      2.19 o
  -2  15   5      131.91      133.34     16.05 o
  -1  15   5       18.69       16.12      2.78 o
   0  15   5       27.64       34.91      5.24 o
   1  15   5       65.80       64.72      3.83 o
   2  15   5        0.04       -1.93      5.30 o
   3  15   5       37.00       43.30      5.65 o
   4  15   5       39.89       36.69      6.56 o
  -7  16   5       44.14       44.25      3.60 o
  -6  16   5       40.77       49.43      3.96 o
  -5  16   5       17.96       25.58      3.43 o
  -4  16   5      165.93      158.62     14.81 o
  -3  16   5      764.17      810.90     63.98 o
  -2  16   5      268.98      268.96     28.96 o
  -1  16   5        3.46        3.84      2.75 o
   0  16   5      139.16      125.72      5.61 o
   1  16   5       98.86       91.24      4.15 o
   2  16   5        1.39        2.04      5.24 o
   3  16   5       11.35       10.85      4.19 o
  -7  17   5        0.13        2.88      3.54 o
  -6  17   5       22.61       24.55      2.86 o
  -5  17   5        4.36        6.61      2.59 o
  -4  17   5       47.27       51.67      5.89 o
  -3  17   5        0.44        6.48      2.96 o
  -2  17   5       11.15       11.39      4.15 o
  -1  17   5       24.73       22.83      3.99 o
   0  17   5       67.62       59.66      3.94 o
   1  17   5        3.93        2.89      3.93 o
   2  17   5       16.05       14.52      3.91 o
   3  17   5        1.53        6.91      5.80 o
  -7  18   5        0.14        1.18      3.58 o
  -6  18   5       10.41       12.31      3.33 o
  -5  18   5       46.82       50.86      7.73 o
  -4  18   5       99.82      101.05      8.89 o
  -3  18   5       41.66       48.53      3.17 o
  -2  18   5      320.77      315.67     17.21 o
  -1  18   5       70.93       65.83      5.81 o
   0  18   5       22.93       22.21      5.39 o
   1  18   5        0.63        3.72      3.83 o
   2  18   5       38.38       39.37      4.33 o
   3  18   5        0.86        9.39      6.06 o
  -6  19   5       63.35       61.06      5.48 o
  -5  19   5        5.72        9.72      2.83 o
  -4  19   5       27.30       25.78      2.46 o
  -3  19   5       20.22       26.17      4.17 o
  -2  19   5       31.25       32.93      3.38 o
  -1  19   5        7.70        5.44      3.29 o
   0  19   5        6.98        5.46      5.43 o
   1  19   5       14.44       24.00      5.67 o
   2  19   5       14.79       15.30      5.93 o
  -6  20   5        8.81       11.21      3.57 o
  -5  20   5      146.54      146.91      6.89 o
  -4  20   5        1.51        1.13      2.22 o
  -3  20   5       11.14       10.69      2.77 o
  -2  20   5       11.11        8.88      3.83 o
  -1  20   5       47.28       40.36      3.45 o
   0  20   5        4.41        4.72      3.80 o
   1  20   5       20.16       20.63      5.76 o
   2  20   5       21.16       29.76      5.91 o
  -5  21   5       51.40       51.76      3.22 o
  -4  21   5        1.89        0.10      2.81 o
  -3  21   5       29.48       33.21      3.73 o
  -2  21   5        9.55       12.71      3.99 o
  -1  21   5       44.31       39.40      4.49 o
   0  21   5        1.20        1.63      5.54 o
   1  21   5       11.14       11.28      5.85 o
   2  21   5        4.33       13.04      6.06 o
  -5  22   5       36.82       32.70      2.90 o
  -4  22   5        4.76        6.25      3.34 o
  -3  22   5        1.73        1.49      2.83 o
  -2  22   5       19.27       26.14      4.15 o
  -1  22   5        7.55       12.06      4.41 o
   0  22   5        4.27        4.85      4.11 o
   1  22   5        9.87       12.08      5.89 o
  -4  23   5        0.20        2.39      3.47 o
  -3  23   5        0.00        0.79      2.91 o
  -2  23   5       22.17       22.31      3.57 o
  -1  23   5       16.70       15.88      3.68 o
   0  23   5       16.23       19.50      6.06 o
  -3  24   5       45.08       49.41      3.77 o
  -2  24   5        9.40       10.29      3.55 o
  -1  24   5        5.60        9.34      3.86 o
   0  24   5        8.12       14.45      4.50 o
  -9   0   6      100.09       81.04     19.01 o
  -8   0   6        0.09       -1.69      3.10 o
  -7   0   6      572.80      613.11     65.25 o
  -6   0   6      200.20      191.71     24.40 o
  -5   0   6        0.10        2.33      2.71 o
  -4   0   6      198.28      209.05      8.78 o
  -3   0   6     1040.14     1167.78     35.97 o
  -2   0   6     7798.07     8637.48     25.21 o
  -1   0   6      776.51      926.02      8.98 o
   1   0   6      214.80      243.32      5.38 o
   2   0   6      493.24      447.67      7.24 o
   3   0   6      108.90      107.69      5.92 o
   4   0   6        0.18       -0.41      4.09 o
  -9   1   6        2.21        0.75      2.33 o
  -8   1   6       11.30        9.10      1.89 o
  -7   1   6       69.01       82.26      3.36 o
  -6   1   6      847.36      880.42     35.11 o
  -5   1   6       39.55       34.67      1.96 o
  -4   1   6     1178.51     1249.12     28.78 o
  -3   1   6        2.01        5.33      1.79 o
  -2   1   6      862.17     1024.70     25.82 o
  -1   1   6       26.69       28.63      4.59 o
   1   1   6      512.54      466.42      5.37 o
   2   1   6       16.61       13.86      3.69 o
   3   1   6        3.63       -0.36      3.14 o
   4   1   6       48.51       54.15      4.23 o
  -9   2   6        3.12        3.30      2.39 o
  -8   2   6        3.81        6.94      2.97 o
  -7   2   6       59.80       62.92      4.50 o
  -6   2   6      634.27      665.29     30.36 o
  -5   2   6       60.55       60.43      1.96 o
  -4   2   6       67.84       64.42      3.35 o
  -3   2   6       35.75       36.15      2.33 o
  -2   2   6     2199.34     2530.65     35.51 o
  -1   2   6     1882.13     2338.60     13.91 o
   1   2   6       11.25       11.24      3.67 o
   2   2   6      597.23      527.78     23.07 o
   3   2   6      221.19      204.36      4.60 o
   4   2   6        3.61        8.16      4.02 o
  -9   3   6       20.63       21.39      3.29 o
  -8   3   6       18.54       19.62      3.92 o
  -7   3   6       28.07       27.73      2.30 o
  -6   3   6       34.14       31.62      2.28 o
  -5   3   6        2.74        3.54      2.12 o
  -4   3   6        2.43        5.59      1.83 o
  -3   3   6        0.16       -0.64      2.48 o
  -2   3   6      273.62      321.67      5.91 o
   0   3   6     1995.24     2333.60     14.95 o
   1   3   6      502.26      461.07      9.27 o
   2   3   6      142.04      120.92      4.34 o
   3   3   6        6.03        2.46      4.23 o
   4   3   6       78.71       88.00      4.34 o
  -9   4   6        1.16        2.93      2.61 o
  -8   4   6       51.76       49.88      3.68 o
  -7   4   6      312.27      304.82     18.85 o
  -6   4   6       24.70       19.72      2.23 o
  -5   4   6       16.26       20.37      1.84 o
  -4   4   6      278.58      308.07     11.37 o
  -3   4   6      183.51      200.80      6.01 o
  -2   4   6      279.30      303.86      5.91 o
  -1   4   6      473.65      495.72      7.97 o
   0   4   6        7.24        4.33      4.85 o
   1   4   6      235.31      228.50      9.71 o
   2   4   6      434.79      404.15      9.32 o
   3   4   6       63.73       67.21      5.23 o
   4   4   6        1.53        1.04      3.36 o
  -9   5   6        2.54        4.09      2.46 o
  -8   5   6       19.80       28.19      5.34 o
  -7   5   6       47.85       50.52      2.15 o
  -6   5   6       65.82       64.48      3.41 o
  -5   5   6       56.82       57.57      3.89 o
  -4   5   6      958.14      954.11     48.42 o
  -3   5   6      573.52      695.88     16.52 o
  -2   5   6       77.71       84.48      2.71 o
  -1   5   6      236.37      245.05      6.64 o
   0   5   6      142.91      157.07      6.98 o
   1   5   6      114.13      113.59     10.93 o
   2   5   6        4.70        6.84      3.73 o
   3   5   6        8.63        9.60      3.30 o
   4   5   6       20.11       19.01      3.78 o
  -9   6   6        2.71        7.49      2.71 o
  -8   6   6       13.94       14.71      2.18 o
  -7   6   6      181.01      188.62     11.06 o
  -6   6   6      202.43      198.95      9.56 o
  -5   6   6      186.03      207.15      9.03 o
  -4   6   6      676.95      770.71     38.44 o
  -3   6   6        0.05        4.04      2.53 o
  -2   6   6      237.71      226.65     16.39 o
  -1   6   6      163.49      176.59      6.18 o
   0   6   6      344.67      365.57      7.93 o
   1   6   6      414.18      405.16     36.50 o
   2   6   6       30.78       35.22      4.27 o
   3   6   6       63.54       59.20      4.62 o
   4   6   6        7.53       14.39      4.48 o
  -9   7   6        0.67       -0.46      2.30 o
  -8   7   6        0.11       -1.01      2.65 o
  -7   7   6        7.31        9.94      2.28 o
  -6   7   6        4.91        7.40      2.00 o
  -5   7   6      169.22      177.34      7.94 o
  -4   7   6      263.16      279.39     16.61 o
  -3   7   6      595.99      714.38     36.34 o
  -2   7   6      239.21      262.21     20.35 o
  -1   7   6       56.95       62.66      5.41 o
   0   7   6       75.59       78.20      6.63 o
   1   7   6        8.65       13.90      3.39 o
   2   7   6        2.83        2.01      3.31 o
   3   7   6      247.44      241.21     15.44 o
   4   7   6       46.79       47.36      4.84 o
  -9   8   6       17.69       18.60      2.56 o
  -8   8   6       53.75       58.00      4.16 o
  -7   8   6        5.27        6.55      2.24 o
  -6   8   6       34.84       38.03      2.28 o
  -5   8   6       22.43       21.72      2.25 o
  -4   8   6      109.44      127.45     10.05 o
  -3   8   6      597.46      633.78     35.46 o
  -2   8   6       34.93       28.35      3.59 o
  -1   8   6       50.95       43.64      5.22 o
   0   8   6        4.30        9.06      3.10 o
   1   8   6      269.86      265.89     18.50 o
   2   8   6        0.43        1.64      3.83 o
   3   8   6       31.66       42.75      4.76 o
   4   8   6       20.84       17.81      4.02 o
  -8   9   6        8.01        7.21      2.84 o
  -7   9   6        6.57        9.03      2.17 o
  -6   9   6      244.40      247.17     22.93 o
  -5   9   6       24.51       25.95      2.30 o
  -4   9   6        5.89        7.62      2.41 o
  -3   9   6       66.25       89.02      7.69 o
  -2   9   6       38.54       40.79      6.09 o
  -1   9   6       19.73       15.41      6.15 o
   0   9   6      244.72      233.31      4.37 o
   1   9   6      263.62      260.24      6.34 o
   2   9   6       10.92       16.45      3.93 o
   3   9   6        1.71        3.78      5.76 o
   4   9   6       25.03       32.91      5.36 o
  -8  10   6        1.49        2.59      2.54 o
  -7  10   6       19.85       20.22      2.42 o
  -6  10   6       23.74       28.20      2.97 o
  -5  10   6        1.53        3.80      2.18 o
  -4  10   6       60.87       73.19      6.29 o
  -3  10   6       28.99       31.98      3.17 o
  -2  10   6       55.18       51.10      6.24 o
  -1  10   6        2.75        7.56      6.06 o
   0  10   6       97.01      107.76      6.21 o
   1  10   6      439.34      436.78      5.95 o
   2  10   6      228.77      219.60      4.94 o
   3  10   6       20.06       21.39      5.83 o
   4  10   6        0.40        4.06      6.13 o
  -8  11   6        8.77        7.45      2.79 o
  -7  11   6       34.18       35.80      3.16 o
  -6  11   6        1.51        4.65      2.04 o
  -5  11   6        1.30        1.48      2.14 o
  -4  11   6       13.66       20.80      2.27 o
  -3  11   6      108.25      119.72      9.06 o
  -2  11   6      574.59      548.50     75.92 o
  -1  11   6        6.85        6.39      6.74 o
   0  11   6     1394.02     1470.51      9.59 o
   1  11   6        8.82        6.80      5.06 o
   2  11   6       11.96       15.13      5.52 o
   3  11   6        8.14       11.71      5.91 o
   4  11   6      100.87       93.80      6.61 o
  -8  12   6        2.77        2.20      2.92 o
  -7  12   6       37.10       33.78      3.25 o
  -6  12   6        0.70        2.87      2.21 o
  -5  12   6        1.40        3.38      2.24 o
  -4  12   6       61.40       67.95      6.70 o
  -3  12   6       11.27       12.33      2.86 o
  -2  12   6      126.49      138.08     17.77 o
  -1  12   6       47.32       35.18      6.85 o
   0  12   6      453.62      499.95      6.95 o
   1  12   6       72.48       86.84      5.57 o
   2  12   6       63.61       56.18      4.28 o
   3  12   6        0.07        2.96      5.87 o
   4  12   6       11.41        4.87      6.54 o
  -8  13   6        5.64        1.80      3.01 o
  -7  13   6       18.85       18.47      2.85 o
  -6  13   6        1.45        3.73      2.32 o
  -5  13   6       42.45       37.59      5.10 o
  -4  13   6       30.74       27.96      2.38 o
  -3  13   6       34.15       33.24      3.36 o
  -2  13   6      154.42      163.28     27.30 o
  -1  13   6        9.86        7.78      6.50 o
   0  13   6        3.98        6.69      3.46 o
   1  13   6       58.41       58.53      5.48 o
   2  13   6        0.59        0.61      5.52 o
   3  13   6       19.09       14.37      4.30 o
  -8  14   6        1.53        2.47      3.56 o
  -7  14   6       21.48       21.61      2.70 o
  -6  14   6      181.54      188.93     13.08 o
  -5  14   6      215.44      215.75     21.86 o
  -4  14   6      165.67      167.03     11.39 o
  -3  14   6        3.47        6.35      2.90 o
  -2  14   6      622.07      589.28     83.61 o
  -1  14   6      106.13      122.85     16.44 o
   0  14   6      211.62      199.42      4.53 o
   1  14   6        0.13       -0.30      3.67 o
   2  14   6       36.27       26.93      3.87 o
   3  14   6       15.54       15.19      6.06 o
  -7  15   6        0.97        1.03      2.92 o
  -6  15   6        1.52        2.54      2.69 o
  -5  15   6      235.50      249.46     26.36 o
  -4  15   6       20.58       22.84      2.88 o
  -3  15   6       57.38       57.40      2.79 o
  -2  15   6       58.26       52.90      8.66 o
  -1  15   6       39.35       41.95      3.71 o
   0  15   6       47.57       41.07      5.07 o
   1  15   6        0.02        2.00      3.69 o
   2  15   6        0.32       -0.67      5.65 o
   3  15   6       12.45       11.50      6.09 o
  -7  16   6       12.60       13.15      2.95 o
  -6  16   6       68.97       75.40      5.91 o
  -5  16   6      265.25      269.34     26.68 o
  -4  16   6       12.83       11.75      2.38 o
  -3  16   6      283.01      317.26     27.20 o
  -2  16   6        0.33        3.21      3.99 o
  -1  16   6       72.66       72.56     12.68 o
   0  16   6       35.47       34.71      5.35 o
   1  16   6       32.97       36.95      3.83 o
   2  16   6      112.33      103.46      4.72 o
   3  16   6       33.57       20.08      4.76 o
  -7  17   6        0.07        6.01      3.43 o
  -6  17   6        2.36        2.56      2.48 o
  -5  17   6        0.27        3.74      3.08 o
  -4  17   6       61.56       71.13      5.28 o
  -3  17   6      211.79      245.31     18.60 o
  -2  17   6        9.01        8.77      4.07 o
  -1  17   6       54.28       63.26      4.61 o
   0  17   6      121.43      111.76      4.31 o
   1  17   6       12.32        7.54      3.78 o
   2  17   6        0.03        4.48      4.19 o
  -7  18   6       51.20       53.07      4.46 o
  -6  18   6        6.39        7.01      2.88 o
  -5  18   6      109.36      132.23     14.39 o
  -4  18   6        0.85        3.70      2.67 o
  -3  18   6        0.54        0.94      3.06 o
  -2  18   6      143.96      146.88     11.71 o
  -1  18   6       66.91       71.88      6.84 o
   0  18   6        0.00        1.37      3.80 o
   1  18   6        2.09       -0.07      4.11 o
   2  18   6       27.16       19.80      6.09 o
  -6  19   6        5.88        6.90      3.08 o
  -5  19   6      100.30      102.05      9.77 o
  -4  19   6      120.20      142.33     13.67 o
  -2  19   6        0.91        0.15      3.22 o
  -1  19   6        5.98        8.09      3.67 o
   0  19   6       69.12       85.18      5.76 o
   1  19   6      149.00      135.50      5.07 o
   2  19   6        0.39       -6.61      5.80 o
  -6  20   6       12.41       17.97      3.58 o
  -5  20   6        0.63        4.78      2.95 o
  -4  20   6       47.62       51.84      6.91 o
  -3  20   6       50.59       57.32      4.86 o
  -2  20   6      109.24      121.80      4.31 o
  -1  20   6       58.83       63.73      5.08 o
   0  20   6       42.54       45.63      5.91 o
   1  20   6       52.15       38.26      4.54 o
  -5  21   6        6.19        9.22      2.67 o
  -4  21   6       66.58       77.44      4.55 o
  -3  21   6       10.82       12.77      3.05 o
  -2  21   6        0.38       -0.85      4.01 o
  -1  21   6       60.27       68.74     11.70 o
   0  21   6      127.10      127.35      5.02 o
   1  21   6        2.49        2.93      4.41 o
  -5  22   6        3.31        2.96      3.15 o
  -4  22   6        0.20        2.48      3.26 o
  -3  22   6        8.79       10.45      2.87 o
  -2  22   6       73.06       76.64     11.07 o
  -1  22   6       40.22       46.97      5.98 o
   0  22   6        0.52        5.65      5.95 o
  -4  23   6       31.68       32.54      3.68 o
  -3  23   6       22.56       25.27      2.81 o
  -2  23   6        9.69       12.40      3.63 o
  -1  23   6        3.57        7.56      5.87 o
  -2  24   6       33.98       31.69      3.80 o
  -9   1   7        4.48        6.83      2.18 o
  -8   1   7      134.96      116.51      5.75 o
  -7   1   7        0.09        3.99      2.39 o
  -6   1   7       25.61       26.60      2.04 o
  -5   1   7        2.41        2.74      2.02 o
  -4   1   7      147.03      152.58      4.20 o
  -3   1   7       81.58      100.12      3.66 o
  -2   1   7       73.70       61.54      2.91 o
  -1   1   7        0.41       -1.30      4.11 o
   1   1   7        5.93        6.34      3.13 o
   2   1   7       30.22       28.55      3.86 o
   3   1   7        1.32        1.11      3.93 o
   4   1   7        2.83        5.79      4.25 o
  -9   2   7        1.60        3.49      2.86 o
  -8   2   7       20.43       19.72      2.20 o
  -7   2   7       26.29       24.66      2.25 o
  -6   2   7        0.85        4.14      2.22 o
  -5   2   7      139.75      150.29      5.08 o
  -4   2   7      140.55      155.80      3.01 o
  -3   2   7       23.42       23.73      2.14 o
  -2   2   7        0.11       -0.73      2.56 o
  -1   2   7      209.82      220.24      5.96 o
   1   2   7        4.03        4.89      3.82 o
   2   2   7       34.70       34.41      3.38 o
   3   2   7        2.14        2.12      3.25 o
   4   2   7        4.99        6.15      4.22 o
  -9   3   7       15.84       11.05      2.39 o
  -8   3   7       17.67       16.23      2.19 o
  -7   3   7      125.04      127.83      6.36 o
  -6   3   7      286.06      293.78     17.05 o
  -5   3   7        3.31        6.34      1.83 o
  -4   3   7       33.28       34.51      2.80 o
  -2   3   7      140.51      147.62      3.36 o
  -1   3   7        5.42        8.74      4.43 o
   0   3   7      103.25      109.55      5.46 o
   1   3   7      159.58      153.97      4.32 o
   2   3   7        0.49       -0.39      3.71 o
   3   3   7        3.31        5.75      3.20 o
   4   3   7        6.81        2.67      4.37 o
  -9   4   7        6.74        7.17      2.59 o
  -8   4   7        0.01        1.88      2.36 o
  -7   4   7      106.92      106.47      6.94 o
  -6   4   7      287.30      293.20      8.21 o
  -5   4   7        2.80        1.72      2.32 o
  -4   4   7      125.98      105.94      5.31 o
  -3   4   7      311.97      335.90     10.78 o
  -2   4   7      553.03      557.09     16.55 o
  -1   4   7      308.55      335.03      6.82 o
   0   4   7       65.06       76.32      5.28 o
   1   4   7      197.20      195.85     20.30 o
   2   4   7      104.87      100.53      7.18 o
   3   4   7       31.29       28.56      3.64 o
   4   4   7       10.53       13.13      4.42 o
  -9   5   7        0.30        2.00      2.10 o
  -8   5   7       17.78       15.43      2.32 o
  -7   5   7       72.74       76.19      3.16 o
  -6   5   7      296.15      310.11     11.07 o
  -5   5   7      114.20      145.01      5.02 o
  -4   5   7      549.51      590.55     13.25 o
  -3   5   7      204.71      231.56      5.34 o
  -2   5   7       39.05       33.98      2.83 o
  -1   5   7       34.75       36.72      4.93 o
   0   5   7       89.86       99.93      6.44 o
   1   5   7      267.14      264.40     20.79 o
   2   5   7        0.97        2.03      4.26 o
   3   5   7        0.24       -0.54      4.39 o
   4   5   7       33.17       32.19      4.62 o
  -9   6   7        0.27        0.40      2.63 o
  -8   6   7        0.47        2.84      2.19 o
  -7   6   7       52.08       52.45      3.04 o
  -6   6   7      244.72      261.73     13.50 o
  -5   6   7       47.32       43.52      4.68 o
  -4   6   7       87.65       77.52      3.03 o
  -3   6   7        0.40        2.07      2.18 o
  -2   6   7      207.83      198.14      6.29 o
  -1   6   7      999.58     1032.99     11.49 o
   0   6   7        2.60        8.32      3.80 o
   1   6   7       76.20       73.88      5.44 o
   2   6   7       43.27       51.16      3.88 o
   3   6   7      103.94      107.39      7.07 o
   4   6   7      111.39      107.47      5.40 o
  -9   7   7       10.04        9.89      2.48 o
  -8   7   7       28.70       32.66      2.26 o
  -7   7   7       23.73       19.90      3.00 o
  -6   7   7       25.50       25.80      2.34 o
  -5   7   7        1.40        1.63      2.15 o
  -4   7   7       23.20       29.60      2.43 o
  -3   7   7      139.86      139.85      9.81 o
  -2   7   7        0.58        3.76      4.85 o
  -1   7   7       55.44       57.83      5.50 o
   0   7   7      651.23      722.96     14.10 o
   1   7   7      101.62      102.30     10.32 o
   2   7   7      205.48      214.14     18.79 o
   3   7   7        4.21        7.74      4.65 o
  -9   8   7       17.65       17.30      3.37 o
  -8   8   7        0.00       -0.78      2.72 o
  -7   8   7       38.55       37.80      2.41 o
  -6   8   7       63.37       65.16      3.00 o
  -5   8   7      161.93      158.53      9.52 o
  -4   8   7        0.05        1.42      3.24 o
  -3   8   7       20.00       22.40      3.09 o
  -2   8   7       68.70       71.69      4.22 o
  -1   8   7     1315.95     1322.31     12.92 o
   0   8   7      945.04      994.89     12.90 o
   1   8   7      126.12      129.82     11.38 o
   2   8   7      110.44      124.24     10.82 o
   3   8   7      187.45      176.08     27.52 o
  -8   9   7       31.91       34.63      2.79 o
  -7   9   7       43.59       46.47      2.91 o
  -6   9   7       66.08       65.28      3.11 o
  -5   9   7       37.17       38.27      2.90 o
  -4   9   7      399.26      425.92     30.78 o
  -3   9   7      334.19      340.50     15.44 o
  -2   9   7        0.21        2.21      3.52 o
  -1   9   7        0.43        2.67      6.39 o
   0   9   7       19.68       19.07      3.53 o
   1   9   7      121.06      119.24      5.92 o
   2   9   7        0.25        4.63      5.43 o
   3   9   7        8.73        9.00      4.17 o
  -8  10   7       65.14       58.21      4.08 o
  -7  10   7        0.01        1.90      2.70 o
  -6  10   7       21.15       22.75      2.64 o
  -5  10   7       19.99       14.04      2.86 o
  -4  10   7       90.92       83.74      7.72 o
  -3  10   7       23.41       23.03      2.82 o
  -2  10   7      528.06      566.68     71.68 o
  -1  10   7     2856.32     2691.82     19.66 o
   0  10   7      134.20      133.39      4.61 o
   1  10   7       82.41       83.91      5.85 o
   2  10   7       50.40       52.78      5.65 o
   3  10   7       47.83       42.26      4.37 o
  -8  11   7        2.75        7.46      2.88 o
  -7  11   7      127.33      124.93      5.39 o
  -6  11   7      156.68      154.81     15.31 o
  -5  11   7       62.10       64.05      6.76 o
  -4  11   7      279.44      280.60     25.70 o
  -3  11   7      726.66      790.78     62.31 o
  -2  11   7       95.53       93.42     10.75 o
  -1  11   7      136.86      115.35      7.64 o
   0  11   7      150.19      143.33      5.76 o
   1  11   7      373.75      404.55      6.73 o
   2  11   7      167.32      147.44      4.68 o
   3  11   7       16.16       16.04      4.52 o
  -8  12   7       10.12        7.63      2.64 o
  -7  12   7        3.95        5.36      2.41 o
  -6  12   7       88.66       90.89      7.87 o
  -5  12   7       27.30       24.06      3.66 o
  -4  12   7       24.40       22.65      2.72 o
  -3  12   7        9.80       10.42      2.86 o
  -2  12   7       63.02       67.46     11.85 o
  -1  12   7      403.84      333.45     10.46 o
   0  12   7       58.08       65.57      5.30 o
   1  12   7        3.00        0.30      3.80 o
   2  12   7       30.44       40.58      5.87 o
   3  12   7        0.16       -1.09      4.09 o
  -8  13   7        0.01        1.41      2.39 o
  -7  13   7        2.89        3.40      2.48 o
  -6  13   7        5.70        5.31      3.03 o
  -5  13   7       63.53       62.47      5.69 o
  -4  13   7       90.33       86.90      6.59 o
  -3  13   7      422.75      430.79     32.60 o
  -2  13   7     1062.91     1080.91    182.72 o
  -1  13   7       50.65       40.22      7.85 o
   0  13   7        9.77        8.98      4.96 o
   1  13   7      111.46      125.02      5.76 o
   2  13   7      143.47      157.61      6.46 o
   3  13   7       27.97       25.19      6.28 o
  -8  14   7        0.21        1.08      4.27 o
  -7  14   7       48.98       57.52      3.05 o
  -6  14   7       32.53       31.39      2.46 o
  -5  14   7       52.17       47.39      4.39 o
  -4  14   7        3.29        1.16      2.88 o
  -3  14   7       19.93       28.59      4.43 o
  -2  14   7        5.85        7.05      3.66 o
  -1  14   7      249.85      250.40     18.67 o
   0  14   7       58.48       50.46      5.44 o
   1  14   7        2.37        7.28      5.37 o
   2  14   7        1.09        3.00      6.02 o
  -7  15   7       28.69       31.39      6.30 o
  -6  15   7      125.41      135.40      8.32 o
  -5  15   7        7.19        5.28      2.65 o
  -4  15   7      328.84      352.37     34.72 o
  -3  15   7        1.27        4.29      2.92 o
  -2  15   7       36.74       38.80      9.67 o
  -1  15   7      179.26      174.90      4.26 o
   0  15   7       12.36       12.67      3.74 o
   2  15   7       40.83       39.02      6.11 o
  -7  16   7        1.38       -1.02      2.44 o
  -6  16   7        1.78        1.77      3.25 o
  -5  16   7       30.88       33.07      3.23 o
  -4  16   7      425.70      443.45     48.10 o
  -3  16   7       33.92       34.00      3.73 o
  -2  16   7      379.15      381.12     59.29 o
  -1  16   7      130.39      126.21      5.76 o
   0  16   7       22.76       23.58      3.83 o
   1  16   7        0.64        6.63      5.56 o
   2  16   7        7.21       15.45      6.11 o
  -7  17   7       32.65       33.75      6.02 o
  -6  17   7        3.01        3.37      2.60 o
  -5  17   7       16.48       24.80      2.89 o
  -4  17   7       27.18       30.70      2.77 o
  -3  17   7        0.41        0.16      2.64 o
  -2  17   7        3.75        7.08      3.98 o
  -1  17   7       74.91       69.23      4.17 o
   0  17   7       25.46       19.13      3.93 o
   1  17   7        3.40        3.00      4.04 o
   2  17   7        7.11        6.91      4.28 o
  -6  18   7       15.50       15.33      2.95 o
  -5  18   7       77.44       80.64      7.05 o
  -4  18   7        6.36       10.33      2.78 o
  -3  18   7        1.41        2.28      2.64 o
  -2  18   7        5.40        6.03      4.26 o
  -1  18   7       27.98       32.93      5.63 o
   0  18   7       36.83       42.32      5.96 o
   1  18   7       48.10       38.78      4.24 o
  -6  19   7       17.33       16.91      3.56 o
  -5  19   7        5.51        6.82      3.36 o
  -4  19   7       19.35       23.62      2.86 o
  -3  19   7       77.95       75.66      5.94 o
  -2  19   7        7.20        5.71      3.41 o
  -1  19   7       31.46       29.04      4.17 o
   0  19   7        8.77        7.37      5.50 o
   1  19   7        0.41        1.85      4.15 o
  -6  20   7        4.28        6.30      3.14 o
  -5  20   7        0.01        4.99      3.41 o
  -4  20   7       18.42       15.88      2.92 o
  -3  20   7        1.77        2.60      3.42 o
  -2  20   7        2.99        2.93      4.30 o
  -1  20   7       13.14       13.65      5.80 o
   0  20   7       23.01       18.65      4.41 o
  -5  21   7       27.68       28.53      3.60 o
  -4  21   7        3.83        4.74      2.98 o
  -3  21   7       11.78       13.75      3.60 o
  -2  21   7        0.10        0.06      4.37 o
  -1  21   7        2.45        2.85      4.28 o
   0  21   7       31.72       26.13      4.70 o
  -4  22   7        0.04        1.85      3.59 o
  -3  22   7        3.94        7.33      2.75 o
  -2  22   7       39.87       38.64      3.98 o
  -1  22   7       25.57       27.21      6.11 o
  -3  23   7        0.42        2.87      3.76 o
  -9   0   8       28.89       33.45      7.69 o
  -8   0   8       32.27       35.02      3.78 o
  -7   0   8      140.50      145.81      5.19 o
  -6   0   8      198.19      201.63      6.28 o
  -5   0   8      912.85     1046.53     65.67 o
  -4   0   8     2378.41     2508.06    106.78 o
  -3   0   8      281.12      343.07      6.36 o
  -2   0   8       20.44       20.67      3.26 o
  -1   0   8        3.99        6.98      4.54 o
   1   0   8      215.06      215.30      6.40 o
   2   0   8        8.47        7.45      5.67 o
   3   0   8      123.90      119.76      6.83 o
  -9   1   8       15.63       16.18      2.64 o
  -8   1   8      105.11       93.49      5.20 o
  -7   1   8        7.50       11.87      2.42 o
  -6   1   8      185.67      187.55      7.59 o
  -5   1   8        4.67        4.64      1.77 o
  -4   1   8        1.49        3.16      2.41 o
  -3   1   8       73.31       69.96      2.73 o
  -2   1   8     1201.11     1302.24      6.72 o
  -1   1   8      140.41      153.97      3.56 o
   1   1   8        6.29        3.49      2.96 o
   2   1   8      119.56      113.40      3.81 o
   3   1   8      103.53       94.52      8.69 o
  -9   2   8       23.38       20.35      2.57 o
  -8   2   8        9.09       10.49      2.53 o
  -7   2   8        5.12        6.20      3.55 o
  -6   2   8        0.10        1.37      2.44 o
  -5   2   8        0.47        0.69      1.71 o
  -4   2   8      914.78      942.90     27.14 o
  -3   2   8      440.08      491.62      5.21 o
  -2   2   8       12.32       12.32      3.24 o
  -1   2   8       50.88       55.53      3.67 o
   0   2   8      493.04      536.74      7.91 o
   1   2   8       44.25       53.07      5.64 o
   2   2   8        2.18        3.75      3.94 o
   3   2   8        5.89        3.54      4.33 o
  -9   3   8       20.31       16.34      2.19 o
  -7   3   8       43.08       46.21      4.17 o
  -6   3   8        3.14        2.55      2.13 o
  -5   3   8       23.40       26.06      2.40 o
  -4   3   8       37.37       43.18      2.77 o
  -3   3   8      165.73      161.11      3.13 o
  -2   3   8      184.04      187.78      5.96 o
  -1   3   8      213.59      234.24      6.05 o
   0   3   8      405.76      414.19     37.17 o
   1   3   8        3.21        2.32      3.15 o
   2   3   8      101.47      100.70      4.27 o
   3   3   8       70.49       68.97      4.49 o
  -8   4   8        4.47        5.70      2.62 o
  -7   4   8        8.27        8.74      2.05 o
  -6   4   8        3.93        4.03      2.15 o
  -5   4   8       52.05       52.04      2.85 o
  -4   4   8       26.50       31.63      2.50 o
  -3   4   8       37.38       39.30      8.05 o
  -2   4   8      140.25      143.40      3.82 o
  -1   4   8       23.58       34.67      4.93 o
   0   4   8      400.72      465.26      5.25 o
   1   4   8       16.32       21.07      2.77 o
   2   4   8        0.64        2.76      3.38 o
   3   4   8       17.08       15.88      3.59 o
  -9   5   8       42.53       34.06      3.35 o
  -8   5   8       18.20       12.67      2.17 o
  -7   5   8       17.92       18.39      2.13 o
  -6   5   8      148.95      155.16      6.98 o
  -5   5   8       55.23       63.11      2.94 o
  -4   5   8       92.13       93.53      2.93 o
  -3   5   8       17.99       20.89      2.16 o
  -2   5   8     1408.07     1465.10     26.98 o
  -1   5   8      433.66      495.29      8.06 o
   0   5   8       25.95       25.30      2.70 o
   1   5   8       63.31       72.91      5.95 o
   2   5   8       26.34       26.21      4.11 o
   3   5   8       12.92       12.07      4.45 o
  -9   6   8       33.71       33.23      2.93 o
  -8   6   8       11.40       11.59      2.42 o
  -7   6   8        1.77        5.32      2.33 o
  -6   6   8        1.01        7.13      2.01 o
  -5   6   8       61.39       52.59      2.51 o
  -4   6   8      182.04      172.33      4.34 o
  -3   6   8      212.48      218.81      7.58 o
  -2   6   8     1048.22     1093.65     23.47 o
  -1   6   8      939.84     1042.93     11.50 o
   0   6   8        0.19        2.94      3.24 o
   1   6   8        2.39        8.01      3.09 o
   2   6   8        6.76       10.44      3.22 o
   3   6   8       13.00       11.41      4.32 o
  -9   7   8        0.01        5.11      2.93 o
  -8   7   8        6.05        5.00      2.70 o
  -7   7   8       11.82       12.58      2.31 o
  -6   7   8      175.85      183.43     11.19 o
  -5   7   8      241.53      272.60     20.46 o
  -4   7   8        8.97       12.71      2.39 o
  -3   7   8        2.66        4.73      2.68 o
  -2   7   8      213.06      210.79      6.36 o
  -1   7   8       41.69       45.15      5.52 o
   0   7   8      151.63      165.10      5.71 o
   1   7   8      195.25      203.63     14.50 o
   2   7   8       79.64       84.12     10.97 o
   3   7   8        3.25        4.59      3.96 o
  -9   8   8       19.13       15.74      2.75 o
  -8   8   8       20.94       23.82      2.34 o
  -7   8   8       16.69       14.70      2.41 o
  -6   8   8       96.19      104.63      6.73 o
  -5   8   8        9.80        5.09      2.42 o
  -4   8   8       54.86       55.25      4.16 o
  -3   8   8        9.53       16.33      2.78 o
  -2   8   8        7.23        7.95      5.17 o
  -1   8   8      495.09      521.87      8.94 o
   0   8   8      232.78      248.46      4.51 o
   1   8   8        0.01       -1.31      2.84 o
   2   8   8        5.41        6.90      3.97 o
   3   8   8        2.33        1.95      3.76 o
  -8   9   8       58.73       55.99      2.88 o
  -7   9   8       23.28       18.14      2.44 o
  -6   9   8        9.50        7.40      2.25 o
  -5   9   8        9.85       11.29      2.11 o
  -4   9   8        2.18        6.74      2.48 o
  -3   9   8        2.92        4.26      2.36 o
  -2   9   8      313.34      310.66      7.40 o
  -1   9   8       10.39       10.89      4.96 o
   0   9   8        4.84        5.29      2.85 o
   1   9   8        0.77        0.62      4.04 o
   2   9   8        0.43       -5.37      5.93 o
  -8  10   8        6.08        6.25      2.59 o
  -7  10   8        2.50        0.14      3.25 o
  -6  10   8        0.09        6.12      2.89 o
  -5  10   8       30.94       25.67      2.55 o
  -4  10   8        2.15        4.41      2.50 o
  -3  10   8        0.44        0.90      2.22 o
  -2  10   8       68.61       62.62      5.72 o
  -1  10   8       49.52       52.02      6.67 o
   0  10   8       14.88       13.02      3.23 o
   1  10   8      200.32      197.92      5.11 o
   2  10   8       76.16       65.09      6.17 o
  -8  11   8        6.22        6.63      2.56 o
  -7  11   8        0.03        0.04      2.97 o
  -6  11   8      103.26      114.08     11.99 o
  -5  11   8       55.23       60.72      7.45 o
  -4  11   8      112.62      108.35     11.12 o
  -3  11   8       17.23       19.23      2.93 o
  -2  11   8       92.46       78.33      6.89 o
  -1  11   8        4.19        4.37      6.50 o
   0  11   8        0.73       -0.22      5.39 o
   1  11   8       48.66       59.69      5.74 o
   2  11   8       25.00       31.58      6.00 o
  -8  12   8        5.47        6.09      2.95 o
  -7  12   8       35.12       33.97      2.89 o
  -6  12   8       13.98       11.80      3.02 o
  -5  12   8        5.99        6.17      2.24 o
  -4  12   8        6.14       10.44      2.50 o
  -3  12   8       76.79       81.17      7.19 o
  -2  12   8       63.28       50.96      6.61 o
  -1  12   8      156.25      139.09      8.33 o
   0  12   8       15.89       22.60      5.30 o
   1  12   8        4.47        3.39      3.91 o
   2  12   8       21.44       18.95      4.48 o
  -8  13   8        0.75        1.57      2.99 o
  -7  13   8        9.87       11.95      2.80 o
  -6  13   8        5.63        9.61      2.64 o
  -5  13   8        7.37        6.08      2.37 o
  -4  13   8        4.22        5.01      2.50 o
  -3  13   8        9.38       15.01      2.51 o
  -1  13   8        0.78        1.87      7.54 o
   0  13   8        2.06       -0.80      5.52 o
   1  13   8       37.86       36.50      6.04 o
   2  13   8       28.32       24.17      6.28 o
  -8  14   8       24.52       19.03      2.63 o
  -7  14   8       84.52       86.28     10.10 o
  -6  14   8       50.03       43.00      2.64 o
  -5  14   8       17.92       15.02      2.41 o
  -4  14   8       37.30       39.05      5.66 o
  -3  14   8      355.46      372.78     36.74 o
  -2  14   8        0.14        0.98      6.54 o
  -1  14   8       18.19       15.31      3.36 o
   0  14   8       46.71       47.85      5.52 o
   1  14   8       45.82       44.43      6.06 o
   2  14   8        5.43        9.61      4.37 o
  -7  15   8       10.15        9.57      3.38 o
  -6  15   8       31.03       31.55      2.87 o
  -5  15   8        6.33        7.35      2.71 o
  -4  15   8      212.36      208.75     23.70 o
  -3  15   8      153.53      153.05     16.76 o
  -2  15   8       67.45       58.92      7.11 o
  -1  15   8        0.36       -0.67      3.65 o
   0  15   8        0.05        3.00      5.32 o
   1  15   8       18.24       12.43      4.13 o
  -7  16   8       30.49       23.64      2.96 o
  -6  16   8       56.99       55.38      4.58 o
  -5  16   8       75.74       75.13      7.79 o
  -4  16   8      136.82      140.51     19.40 o
  -3  16   8        0.98        0.86      2.69 o
  -2  16   8       12.02        9.95      6.74 o
  -1  16   8        0.92       -2.59      5.17 o
   0  16   8      139.74      133.99      4.70 o
   1  16   8       20.13       22.56      4.39 o
  -7  17   8       12.47       14.16      3.59 o
  -6  17   8        2.14        4.00      2.88 o
  -5  17   8       12.25       12.15      2.56 o
  -4  17   8        0.82        3.47      2.43 o
  -3  17   8       17.05       15.98      2.88 o
  -2  17   8       32.41       25.00      7.06 o
  -1  17   8       25.69       28.32      4.06 o
   0  17   8        0.41       -1.80      3.96 o
   1  17   8       15.91       13.26      4.50 o
  -6  18   8       82.53       64.55      7.75 o
  -5  18   8        9.07       10.30      3.28 o
  -4  18   8        3.64        5.50      2.79 o
  -3  18   8       55.18       58.59      4.25 o
  -2  18   8       17.36       14.35      4.67 o
  -1  18   8       39.74       46.67      5.85 o
   0  18   8       41.31       42.30      4.35 o
  -6  19   8       89.52       81.12     13.06 o
  -5  19   8        5.98        7.78      3.41 o
  -4  19   8        1.08        1.23      2.87 o
  -3  19   8        0.02       -0.74      2.81 o
  -2  19   8      100.12      108.72      5.19 o
  -1  19   8       53.88       56.65      5.96 o
   0  19   8        5.26       -0.02      4.28 o
  -5  20   8       25.47       28.74      3.67 o
  -4  20   8      145.62      152.13      5.00 o
  -3  20   8       33.59       37.15      4.13 o
  -2  20   8       22.31       26.13      4.19 o
  -1  20   8       57.45       51.41      4.74 o
  -4  21   8        5.82        7.63      3.07 o
  -3  21   8       26.77       38.30      4.13 o
  -2  21   8      101.01       98.11      6.63 o
  -9   1   9        1.76        0.02      2.19 o
  -8   1   9        3.43        7.40      2.31 o
  -7   1   9       61.17       61.87      3.19 o
  -6   1   9      209.13      230.81     12.86 o
  -5   1   9      120.63      125.67      5.15 o
  -4   1   9      232.91      231.82      6.30 o
  -3   1   9        4.52        6.72      2.67 o
  -2   1   9       28.94       28.55      2.80 o
  -1   1   9        0.00        2.28      2.77 o
   0   1   9       20.50       20.65      2.61 o
   1   1   9       14.35       14.71      3.93 o
   2   1   9       51.40       42.59      4.40 o
  -9   2   9       41.67       37.33      3.02 o
  -8   2   9       11.24       10.55      2.39 o
  -7   2   9       77.04       76.53      6.06 o
  -6   2   9      151.93      153.60     10.03 o
  -5   2   9      113.23      119.75      5.05 o
  -4   2   9       77.38       75.05      3.12 o
  -3   2   9       75.63       72.14      3.52 o
  -2   2   9       88.93       94.10      3.66 o
  -1   2   9       38.84       38.98      4.17 o
   0   2   9       11.89       12.85      2.60 o
   1   2   9       13.99       12.77      3.96 o
   2   2   9        4.37        6.53      4.23 o
  -9   3   9       62.01       57.53      6.38 o
  -8   3   9       44.21       43.98      2.49 o
  -7   3   9       24.50       27.66      2.25 o
  -6   3   9       35.79       38.17      2.51 o
  -5   3   9        2.11        5.07      2.42 o
  -4   3   9      609.59      606.31     16.36 o
  -3   3   9       33.45       29.14      2.83 o
  -2   3   9      346.87      347.28      7.65 o
  -1   3   9      220.90      238.48      6.42 o
   0   3   9        0.11        3.49      3.00 o
   1   3   9        2.35        1.05      3.10 o
   2   3   9        2.82        4.61      3.68 o
  -9   4   9        0.38        0.67      2.18 o
  -8   4   9        2.93        3.03      2.15 o
  -7   4   9       12.15       16.23      2.29 o
  -6   4   9       88.92       84.79      3.76 o
  -5   4   9        6.82        9.42      2.42 o
  -4   4   9     1041.68     1074.12     24.45 o
  -3   4   9      217.52      232.77      6.16 o
  -2   4   9      184.60      209.89      4.94 o
  -1   4   9       22.29       20.93      5.09 o
   0   4   9      156.25      174.85      7.87 o
   1   4   9      153.63      141.14      8.59 o
   2   4   9       22.29       26.55      3.53 o
  -9   5   9       14.80       15.99      2.73 o
  -8   5   9      133.94      124.47      7.97 o
  -7   5   9       27.37       27.37      2.34 o
  -6   5   9       30.36       30.95      2.48 o
  -5   5   9       13.60       11.14      2.09 o
  -4   5   9       12.85       15.51      2.83 o
  -3   5   9       37.44       42.98      3.53 o
  -2   5   9        0.32        0.89      3.25 o
  -1   5   9      564.63      625.70      8.48 o
   0   5   9       80.42       86.57      4.10 o
   1   5   9        0.81        2.02      2.75 o
   2   5   9       14.81       13.48      3.06 o
  -9   6   9       25.10       24.88      2.97 o
  -8   6   9       57.96       52.06      4.15 o
  -7   6   9        6.02        8.87      2.33 o
  -6   6   9       19.65       20.27      3.66 o
  -5   6   9       30.25       29.25      2.83 o
  -4   6   9       54.67       58.54      2.85 o
  -3   6   9      875.33      899.62     42.48 o
  -2   6   9      126.02      120.36      4.92 o
  -1   6   9      182.07      206.41      6.53 o
   0   6   9      154.15      162.30      5.50 o
   1   6   9       72.29       73.18      5.91 o
   2   6   9      161.25      151.76      9.68 o
  -9   7   9       17.83       13.87      3.49 o
  -8   7   9        6.96        5.29      2.29 o
  -7   7   9        1.45        1.68      2.71 o
  -6   7   9      103.16      109.66      7.03 o
  -5   7   9       88.82       91.95      2.71 o
  -4   7   9       15.14       14.40      2.39 o
  -3   7   9       12.39       15.55      2.77 o
  -2   7   9        5.03        2.97      2.81 o
  -1   7   9       10.75        8.95      6.04 o
   0   7   9       20.27       23.16      3.09 o
   1   7   9       22.45       17.58      3.34 o
   2   7   9       27.82       34.91      4.16 o
  -9   8   9        1.27        1.88      2.48 o
  -8   8   9        0.21        1.02      2.53 o
  -7   8   9       17.69       18.33      2.66 o
  -6   8   9        7.99       10.41      2.90 o
  -5   8   9       34.51       37.02      2.59 o
  -4   8   9      188.22      188.94      9.06 o
  -3   8   9      462.12      504.23     45.30 o
  -2   8   9        4.41        3.13      6.32 o
  -1   8   9      216.92      211.25      6.88 o
   0   8   9        1.09        3.41      2.88 o
   1   8   9      324.11      319.67     20.78 o
   2   8   9      221.58      209.83     16.40 o
  -8   9   9       39.13       34.58      3.42 o
  -7   9   9       25.71       21.48      2.45 o
  -6   9   9      118.58      117.11     11.27 o
  -5   9   9      178.53      188.75     14.29 o
  -4   9   9      123.71      125.82      5.63 o
  -3   9   9      112.59      119.47     10.91 o
  -2   9   9       69.62       68.79      5.52 o
  -1   9   9      407.52      417.72      8.34 o
   0   9   9       23.46       21.28      2.94 o
   1   9   9      180.89      167.62     13.31 o
   2   9   9       60.98       57.96      6.74 o
  -8  10   9        2.55        6.83      3.34 o
  -7  10   9        4.84        4.38      2.71 o
  -6  10   9       29.79       28.99      4.05 o
  -5  10   9       32.13       35.52      3.00 o
  -4  10   9      251.00      279.46     21.81 o
  -3  10   9      872.51      912.62    101.56 o
  -2  10   9       37.37       38.69      6.48 o
  -1  10   9        4.33        6.93      6.30 o
   0  10   9        1.11        3.53      3.97 o
   1  10   9       69.02       69.20      6.22 o
  -8  11   9       27.35       28.00      3.03 o
  -7  11   9       39.68       27.60      4.26 o
  -6  11   9       78.17       82.35      6.83 o
  -5  11   9      319.77      300.97     23.24 o
  -4  11   9       96.88      100.26      7.00 o
  -3  11   9      161.47      172.32     10.30 o
  -2  11   9       42.21       43.11      5.61 o
  -1  11   9      229.78      206.03      8.79 o
   0  11   9       20.88       27.10      5.52 o
   1  11   9        0.14        5.56      4.32 o
  -8  12   9       13.47       14.40      3.03 o
  -7  12   9       25.06       24.81      2.86 o
  -6  12   9        0.05        1.63      2.14 o
  -5  12   9       10.88        8.90      2.61 o
  -4  12   9        6.86       10.78      2.59 o
  -3  12   9      316.28      317.74     30.24 o
  -2  12   9       15.92       12.35      5.17 o
  -1  12   9       68.37       69.89      9.52 o
   0  12   9       36.09       32.91      5.96 o
   1  12   9       37.29       41.43      6.22 o
  -8  13   9        4.34        2.61      2.71 o
  -7  13   9        0.06       -0.98      2.53 o
  -6  13   9        0.01        0.42      2.73 o
  -5  13   9        0.09        2.23      2.77 o
  -4  13   9      106.14       97.31     11.39 o
  -3  13   9      145.11      148.59     11.40 o
  -2  13   9       16.55       12.19      5.56 o
  -1  13   9       95.58      101.27     12.19 o
   0  13   9      195.14      196.44      5.24 o
   1  13   9       21.05       15.19      4.50 o
  -7  14   9        2.05        6.10      2.90 o
  -6  14   9        4.78        5.86      2.75 o
  -5  14   9        2.66        2.30      2.67 o
  -4  14   9       36.40       35.11      3.13 o
  -3  14   9       60.77       63.76      6.94 o
  -2  14   9        0.11        2.48      6.67 o
  -1  14   9        4.18        3.59      5.52 o
   0  14   9        0.60        1.93      4.06 o
   1  14   9       26.75       30.43      6.37 o
  -7  15   9        7.37        8.48      2.69 o
  -6  15   9        0.84       -0.69      2.56 o
  -5  15   9       36.41       34.30      3.25 o
  -4  15   9       35.13       45.22      4.47 o
  -3  15   9       18.49       18.16      2.69 o
  -2  15   9        4.15        5.02      6.67 o
  -1  15   9      135.74      164.72      6.22 o
   0  15   9       35.29       39.52      4.37 o
  -7  16   9        0.01        1.07      3.44 o
  -6  16   9       38.74       42.89      4.57 o
  -5  16   9       19.67       15.98      2.58 o
  -4  16   9       37.98       44.22      4.53 o
  -3  16   9       14.16       10.45      3.25 o
  -2  16   9       61.04       47.94      7.50 o
  -1  16   9       11.25       14.67      3.85 o
   0  16   9       23.17       22.82      4.19 o
  -6  17   9       29.59       24.36      3.01 o
  -5  17   9        2.48        3.06      3.28 o
  -4  17   9        2.14        4.24      3.28 o
  -3  17   9        9.14       14.59      3.71 o
  -2  17   9       29.11       25.19      7.59 o
  -1  17   9        1.50        0.67      4.09 o
   0  17   9       15.77       12.52      4.41 o
  -6  18   9        9.90       10.11      3.11 o
  -5  18   9        9.48       11.60      2.96 o
  -4  18   9        6.56        4.62      3.60 o
  -3  18   9        0.43        2.82      3.32 o
  -2  18   9        2.40        3.32      3.65 o
  -1  18   9        0.96        1.93      5.87 o
  -5  19   9       14.84       13.20      3.58 o
  -4  19   9        9.34       11.90      3.79 o
  -3  19   9        4.90        8.88      3.92 o
  -2  19   9        5.70        9.19      6.15 o
  -4  20   9       20.36       17.96      3.68 o
  -3  20   9       21.38       17.80      3.31 o
  -9   0  10        0.97        3.32      4.31 o
  -8   0  10      313.42      260.73     18.01 o
  -7   0  10        3.47        6.21      2.47 o
  -6   0  10     1720.32     1665.59     71.58 o
  -5   0  10        0.74        6.32      4.96 o
  -4   0  10       62.22       65.18      3.83 o
  -3   0  10       76.07       77.19      5.26 o
  -2   0  10      278.05      286.24      5.05 o
  -1   0  10      162.99      189.43      6.03 o
   0   0  10       31.16       41.05      3.90 o
   1   0  10       85.93       71.53      4.83 o
  -9   1  10       12.73       11.95      3.96 o
  -8   1  10        3.43        3.91      2.91 o
  -7   1  10        0.48       -1.62      1.89 o
  -6   1  10        0.64        2.07      1.93 o
  -5   1  10        4.80        3.59      2.80 o
  -4   1  10      207.55      209.40      4.05 o
  -3   1  10       62.43       64.93      2.70 o
  -2   1  10       65.40       67.12      3.64 o
  -1   1  10        0.04        1.95      2.46 o
   0   1  10       82.37       90.93      4.65 o
   1   1  10      120.32      122.03      7.13 o
  -9   2  10        5.46        9.03      2.68 o
  -8   2  10       68.26       68.07      6.20 o
  -7   2  10       44.03       41.47      2.17 o
  -6   2  10        6.39        7.78      2.51 o
  -5   2  10      223.87      235.96      2.96 o
  -4   2  10      198.97      205.06      4.10 o
  -3   2  10       54.15       54.32      3.03 o
  -2   2  10      226.75      252.43      4.24 o
  -1   2  10        0.26        1.94      2.48 o
   0   2  10       16.24       15.37      3.12 o
   1   2  10        9.35       11.72      3.50 o
  -9   3  10        0.34        4.30      2.37 o
  -8   3  10       85.35       81.12      6.96 o
  -7   3  10       33.99       35.74      2.03 o
  -6   3  10        0.39        0.82      2.49 o
  -5   3  10       76.46       77.30      2.26 o
  -4   3  10      443.73      446.46     22.99 o
  -3   3  10        0.04        3.41      2.77 o
  -2   3  10      189.06      177.86     10.26 o
  -1   3  10        0.01        2.31      3.49 o
   0   3  10      288.62      288.89     15.16 o
   1   3  10      108.49      119.97      9.33 o
  -9   4  10       21.40       15.13      2.65 o
  -8   4  10        0.01        1.08      2.24 o
  -7   4  10       16.98       18.72      3.13 o
  -6   4  10      142.72      122.25      7.79 o
  -5   4  10        2.03        3.26      2.77 o
  -4   4  10       36.78       45.65      3.68 o
  -3   4  10        3.25        2.75      3.69 o
  -2   4  10        8.97       17.25      3.40 o
  -1   4  10        1.36       -1.04      5.06 o
   0   4  10        1.03        2.45      3.40 o
   1   4  10       16.29       20.83      3.41 o
  -9   5  10       41.10       38.60      4.56 o
  -8   5  10        0.08        0.80      2.24 o
  -7   5  10        9.52       11.30      2.67 o
  -6   5  10       29.04       28.98      2.97 o
  -5   5  10       43.71       42.47      2.61 o
  -4   5  10      159.15      151.07      4.00 o
  -3   5  10      996.46     1008.28     41.87 o
  -2   5  10       10.62       13.38      3.46 o
  -1   5  10      274.14      277.65      6.99 o
   0   5  10       17.94       21.82      2.98 o
   1   5  10       32.19       36.98      4.60 o
  -9   6  10        0.04        0.06      2.90 o
  -8   6  10        0.00        2.43      2.32 o
  -7   6  10        0.07        6.36      2.67 o
  -6   6  10       25.33       30.49      2.29 o
  -5   6  10        6.50        4.80      2.41 o
  -4   6  10      101.45      113.42      9.77 o
  -3   6  10      378.23      411.87     30.02 o
  -2   6  10      191.94      193.99      3.54 o
  -1   6  10        8.34       13.54      5.09 o
   0   6  10        0.03        1.86      3.20 o
   1   6  10       24.81       27.82      3.63 o
  -8   7  10       28.79       24.42      3.46 o
  -7   7  10       23.83       20.45      2.67 o
  -6   7  10        2.08        4.31      2.59 o
  -5   7  10       12.79       16.34      2.48 o
  -4   7  10        7.47        4.48      2.87 o
  -3   7  10        3.72        6.05      3.63 o
  -2   7  10       33.39       30.91      3.76 o
  -1   7  10        0.02        1.85      6.45 o
   0   7  10       12.43        8.60      3.15 o
   1   7  10        0.53       -0.49      3.63 o
  -8   8  10        4.37        0.96      3.37 o
  -7   8  10       10.97        9.04      3.04 o
  -6   8  10       18.93       20.40      3.02 o
  -5   8  10        4.68        6.86      2.55 o
  -4   8  10      173.22      185.10     15.75 o
  -3   8  10      428.85      435.05     22.81 o
  -2   8  10       47.48       50.98      4.87 o
  -1   8  10       81.31       96.97      6.22 o
   0   8  10       25.95       29.25      3.78 o
   1   8  10       20.79       19.97      4.18 o
  -8   9  10        8.16        7.66      4.38 o
  -7   9  10        3.07        5.23      2.46 o
  -6   9  10       20.13       23.97      2.68 o
  -5   9  10        4.45        2.41      3.01 o
  -4   9  10       33.87       33.29      4.29 o
  -3   9  10       13.06       14.03      3.65 o
  -2   9  10        0.29        2.36      3.11 o
  -1   9  10       19.86       22.95      5.37 o
   0   9  10        5.20        5.14      3.20 o
   1   9  10        7.59        8.23      4.70 o
  -8  10  10        0.29        2.69      3.29 o
  -7  10  10        0.91        2.07      2.73 o
  -6  10  10       22.74       20.25      2.72 o
  -5  10  10       10.50       12.85      2.97 o
  -4  10  10       96.46       95.46      8.96 o
  -3  10  10        0.00        4.25      3.64 o
  -2  10  10        4.37        3.02      5.28 o
  -1  10  10       33.31       38.96      3.48 o
   0  10  10       22.77       18.48      4.24 o
  -8  11  10        4.08        5.87      2.71 o
  -7  11  10       10.38        6.85      2.55 o
  -6  11  10        0.23       -2.39      2.66 o
  -5  11  10        1.18        1.78      2.60 o
  -4  11  10       20.45       20.63      2.98 o
  -3  11  10       14.11       18.26      3.70 o
  -2  11  10       19.00       19.17      6.69 o
  -1  11  10       20.47       20.42      3.13 o
   0  11  10        0.14        4.22      5.93 o
  -8  12  10        5.47        3.58      2.81 o
  -7  12  10        1.67        3.49      3.27 o
  -6  12  10        0.46        2.83      2.75 o
  -5  12  10        2.68        5.33      2.65 o
  -4  12  10        9.22       10.86      2.65 o
  -3  12  10        4.24        4.76      3.06 o
  -2  12  10       36.09       29.98      7.17 o
  -1  12  10        2.37        3.60      3.29 o
   0  12  10        0.86       -0.43      4.19 o
  -7  13  10        0.16       -0.26      2.88 o
  -6  13  10        4.99        8.91      3.26 o
  -5  13  10       20.32       22.37      2.80 o
  -4  13  10       33.16       36.23      3.16 o
  -3  13  10        8.74        6.61      3.81 o
  -2  13  10       36.45       31.52      6.00 o
  -1  13  10       28.90       26.46      3.79 o
   0  13  10       36.85       29.52      4.37 o
  -7  14  10        0.88       -1.73      2.57 o
  -6  14  10       10.59       11.00      3.13 o
  -5  14  10       17.92       22.57      2.84 o
  -4  14  10       24.03       19.41      2.83 o
  -3  14  10        2.63        3.56      3.18 o
  -2  14  10        3.67        2.41      6.87 o
  -1  14  10       28.92       27.65      4.24 o
  -7  15  10        2.82        3.26      3.52 o
  -6  15  10       27.25       31.96      5.01 o
  -5  15  10       47.76       47.42      5.36 o
  -4  15  10       96.20       93.17     13.24 o
  -3  15  10        1.59        2.32      3.23 o
  -2  15  10        8.83        4.35      7.32 o
  -1  15  10       16.11        9.02      5.91 o
  -6  16  10       27.14       24.38      3.09 o
  -5  16  10       30.79       28.51      5.39 o
  -4  16  10        3.16        3.01      2.89 o
  -3  16  10       16.38       13.49      4.41 o
  -2  16  10       80.01       86.05      9.97 o
  -1  16  10       17.50       12.43      6.02 o
  -6  17  10        9.25       11.77      3.58 o
  -5  17  10       30.08       25.15      3.09 o
  -4  17  10       11.88       10.33      3.02 o
  -3  17  10        0.19        5.30      5.22 o
  -2  17  10       19.68       14.84      3.97 o
  -5  18  10       10.98       11.83      3.08 o
  -4  18  10       22.98       24.65      3.79 o
  -3  18  10       45.25       42.58      6.56 o
  -9   1  11        7.26        5.52      2.39 o
  -8   1  11       36.66       34.90      3.89 o
  -7   1  11      146.36      123.27      7.00 o
  -6   1  11       64.72       58.81      2.85 o
  -5   1  11       35.02       31.23      3.04 o
  -4   1  11        2.72        3.19      2.87 o
  -3   1  11        9.85       12.97      2.86 o
  -2   1  11       17.52       18.35      2.65 o
  -1   1  11        1.48       -1.03      3.74 o
   0   1  11        4.89        5.44      2.58 o
  -9   2  11        0.98        2.24      2.90 o
  -8   2  11       56.60       51.72      5.21 o
  -7   2  11       21.51       20.24      2.44 o
  -6   2  11       13.25       11.13      2.39 o
  -5   2  11        1.26       -0.38      2.37 o
  -4   2  11        0.20        1.89      2.73 o
  -3   2  11       18.31       18.46      3.53 o
  -2   2  11      105.40      109.79      4.81 o
  -1   2  11        4.02        5.42      3.84 o
   0   2  11        0.04        0.19      2.85 o
  -8   3  11       22.14       21.50      4.03 o
  -7   3  11       13.22       13.08      3.06 o
  -6   3  11       20.38       20.69      3.85 o
  -5   3  11      210.33      191.82      9.33 o
  -4   3  11       38.47       32.60      2.55 o
  -3   3  11      198.39      195.86      4.30 o
  -2   3  11       56.02       59.49      4.61 o
  -1   3  11        0.24        1.48      3.05 o
   0   3  11       23.28       22.86      3.52 o
  -8   4  11       23.58       22.06      2.87 o
  -7   4  11       48.51       49.74      2.31 o
  -6   4  11      139.54      141.63      5.95 o
  -5   4  11      164.00      152.08     16.80 o
  -4   4  11        0.54        2.92      3.06 o
  -3   4  11        2.05        1.79      2.87 o
  -2   4  11       30.03       32.11      4.56 o
  -1   4  11       83.00       86.44      4.15 o
   0   4  11       23.83       20.90      3.71 o
  -8   5  11        0.35        4.30      3.24 o
  -7   5  11        5.23        3.96      2.72 o
  -6   5  11        7.79        6.52      3.38 o
  -5   5  11        0.45        0.05      2.58 o
  -4   5  11      130.30      107.12     12.59 o
  -3   5  11       85.49       83.43      3.34 o
  -2   5  11        0.01        1.58      3.00 o
  -1   5  11        7.65        6.18      3.17 o
   0   5  11        0.77       -0.64      3.43 o
  -8   6  11        0.56        4.10      2.81 o
  -7   6  11        3.71        5.32      2.67 o
  -6   6  11      113.01      111.44      9.39 o
  -5   6  11      238.40      241.95     11.33 o
  -4   6  11       85.95       74.79      4.47 o
  -3   6  11       44.27       41.44      5.27 o
  -2   6  11      103.80       99.97      3.42 o
  -1   6  11      119.24      128.70      5.37 o
   0   6  11      160.03      148.26      9.25 o
  -8   7  11       24.93       22.31      3.01 o
  -7   7  11       62.44       55.47      4.06 o
  -6   7  11        0.04        4.16      2.98 o
  -5   7  11        4.50        2.23      2.36 o
  -4   7  11        3.70        0.71      3.74 o
  -3   7  11       77.27       90.54     11.10 o
  -2   7  11       46.62       43.33      3.98 o
  -1   7  11        5.52        6.27      3.30 o
   0   7  11       35.93       40.38      3.70 o
  -8   8  11       16.70       12.78      2.66 o
  -7   8  11        1.61        1.49      2.43 o
  -6   8  11      108.42       99.12      3.44 o
  -5   8  11      178.01      165.32     11.17 o
  -4   8  11       15.35       11.60      2.93 o
  -3   8  11        4.91       -0.59      3.76 o
  -2   8  11        0.61        1.42      4.15 o
  -1   8  11      167.39      159.92      9.29 o
   0   8  11      210.45      188.51      8.60 o
  -8   9  11       31.49       20.63      3.67 o
  -7   9  11       24.84       19.02      2.83 o
  -6   9  11       65.79       59.05      2.61 o
  -5   9  11      228.04      221.31     14.60 o
  -4   9  11        2.18        4.11      2.92 o
  -3   9  11      152.94      168.18      8.49 o
  -2   9  11        0.90        0.57      3.15 o
  -1   9  11        4.83        4.18      3.55 o
   0   9  11       17.18       18.30      4.15 o
  -8  10  11        5.19        9.56      2.47 o
  -7  10  11        4.08        4.93      3.05 o
  -6  10  11       14.03       16.76      3.39 o
  -5  10  11       43.04       47.22      2.86 o
  -4  10  11        2.61        3.83      3.01 o
  -3  10  11        0.00        4.06      3.87 o
  -2  10  11       15.57       12.25      3.40 o
  -1  10  11      139.05      143.88     10.18 o
  -7  11  11       56.58       49.87      6.14 o
  -6  11  11       54.87       42.62      3.86 o
  -5  11  11       51.37       48.59      4.69 o
  -4  11  11       10.09        4.37      3.16 o
  -3  11  11      117.78      110.43      4.34 o
  -2  11  11       26.41       26.47      5.76 o
  -1  11  11        6.91        8.79      3.95 o
  -7  12  11        9.25        8.71      2.99 o
  -6  12  11       23.65       23.49      2.94 o
  -5  12  11      124.94      112.02      6.64 o
  -4  12  11        0.81        0.90      3.79 o
  -3  12  11        6.05        4.62      3.96 o
  -2  12  11       20.15       20.91      4.05 o
  -1  12  11       78.32       78.54      4.76 o
  -7  13  11        0.25        1.08      2.67 o
  -6  13  11       12.78       17.19      3.43 o
  -5  13  11       43.91       37.28      3.31 o
  -4  13  11        1.75        3.14      3.18 o
  -3  13  11      100.11       95.93      7.56 o
  -2  13  11       38.81       34.69      7.69 o
  -6  14  11        7.01        5.88      2.96 o
  -5  14  11        9.80        8.24      2.85 o
  -4  14  11        6.72        5.34      4.07 o
  -3  14  11       10.64        9.67      4.08 o
  -2  14  11        3.53        2.96      7.67 o
  -6  15  11       11.69        8.52      3.04 o
  -5  15  11       24.78       22.99      3.52 o
  -4  15  11        0.09        0.94      3.29 o
  -3  15  11       59.98       52.81      3.88 o
  -5  16  11        0.16        2.08      3.09 o
  -4  16  11        3.95        3.41      4.42 o
  -3  16  11        1.44        3.12      3.48 o
  -8   0  12       47.89       40.38      3.05 o
  -7   0  12       53.01       38.74      4.24 o
  -6   0  12        3.47        4.26      5.46 o
  -5   0  12        8.68       14.02      5.06 o
  -4   0  12       35.17       37.80      5.59 o
  -3   0  12       37.15       40.28      5.72 o
  -2   0  12        0.14       -0.13      5.52 o
  -1   0  12       10.65       10.93      4.17 o
  -8   1  12        0.50        0.40      2.59 o
  -7   1  12        6.73        5.91      2.82 o
  -6   1  12       84.21       77.74      3.98 o
  -5   1  12        0.68        2.98      3.70 o
  -4   1  12        8.94        9.43      3.66 o
  -3   1  12       10.69       18.36      3.81 o
  -2   1  12       45.54       49.08      6.09 o
  -1   1  12       66.99       74.50      2.87 o
  -8   2  12       23.29       16.57      2.96 o
  -7   2  12        0.30        3.60      3.20 o
  -6   2  12       14.56       12.37      2.64 o
  -5   2  12        4.90        6.45      2.91 o
  -4   2  12        6.57        5.90      3.08 o
  -3   2  12        0.02        0.96      3.77 o
  -2   2  12       10.99       11.22      3.25 o
  -1   2  12       18.41       20.64      3.54 o
  -8   3  12       12.73        7.19      2.91 o
  -7   3  12        0.05        2.92      2.23 o
  -6   3  12       38.97       33.49      3.27 o
  -5   3  12       88.47       93.85      4.04 o
  -4   3  12       94.12      104.49      4.08 o
  -3   3  12       41.08       41.93      4.92 o
  -2   3  12      252.93      256.54      5.01 o
  -1   3  12      101.07      110.84      4.92 o
  -8   4  12        7.62        8.79      2.81 o
  -7   4  12        0.00        0.96      2.70 o
  -6   4  12        9.76        9.54      3.81 o
  -5   4  12       32.48       31.83      2.79 o
  -4   4  12       33.30       35.31      3.81 o
  -3   4  12       10.78        8.96      3.15 o
  -2   4  12       30.54       30.72      4.03 o
  -1   4  12       15.04       20.15      3.08 o
  -8   5  12        2.30        5.89      3.42 o
  -7   5  12        6.91        6.17      2.55 o
  -6   5  12       65.75       54.86      3.39 o
  -5   5  12      144.78      154.49      4.47 o
  -4   5  12       27.55       24.13      6.13 o
  -3   5  12       46.32       49.94      4.05 o
  -2   5  12       10.69        5.46      3.98 o
  -1   5  12       65.03       66.26      3.84 o
  -8   6  12        1.67        4.70      3.41 o
  -7   6  12        0.50        3.01      3.22 o
  -6   6  12       61.41       66.98      4.37 o
  -5   6  12       38.64       47.49      4.04 o
  -4   6  12        9.24        8.58      3.14 o
  -3   6  12       32.73       25.17      3.15 o
  -2   6  12        0.22        2.11      3.32 o
  -1   6  12       46.28       42.34      3.16 o
  -8   7  12        2.31        7.41      3.49 o
  -7   7  12       20.56       19.56      2.82 o
  -6   7  12       70.71       65.72      7.39 o
  -5   7  12       54.61       57.69      3.46 o
  -4   7  12        1.19        0.72      3.09 o
  -3   7  12        7.25       10.61      3.21 o
  -2   7  12        0.07        1.80      3.34 o
  -1   7  12       12.58       14.35      3.14 o
  -7   8  12        0.02        1.36      2.84 o
  -6   8  12        7.37       10.68      2.80 o
  -5   8  12       46.63       39.56      3.34 o
  -4   8  12       55.11       52.99      4.70 o
  -3   8  12       26.82       32.88      3.38 o
  -2   8  12       13.10       10.68      3.44 o
  -7   9  12        6.72        3.53      2.86 o
  -6   9  12        2.53       -0.61      3.33 o
  -5   9  12       31.45       36.53      4.04 o
  -4   9  12        2.02        1.94      3.96 o
  -3   9  12        4.90        7.50      3.20 o
  -2   9  12        0.98       -0.25      3.25 o
  -7  10  12        0.04        5.23      3.50 o
  -6  10  12       66.92       61.07      4.81 o
  -5  10  12        7.97        5.58      3.32 o
  -4  10  12        4.58        6.01      3.34 o
  -3  10  12       14.75       10.74      3.38 o
  -2  10  12        8.84       10.31      4.57 o
  -7  11  12        7.92        4.93      3.07 o
  -6  11  12        1.79        3.26      2.97 o
  -5  11  12        3.03        5.71      3.30 o
  -4  11  12       29.23       26.26      5.46 o
  -3  11  12        3.49        2.59      4.18 o
  -2  11  12        0.00        1.71      4.73 o
  -6  12  12       12.75       10.68      3.08 o
  -5  12  12        0.77        3.94      4.20 o
  -4  12  12        0.67        0.80      4.10 o
  -3  12  12        1.16        0.89      4.34 o
  -5  13  12        0.00        2.26      4.21 o
  -4  13  12       13.49       15.08      4.37 o
  -7   1  13       11.61        9.84      3.30 o
  -6   1  13       37.92       28.45      2.94 o
  -5   1  13       15.14       12.42      3.89 o
  -4   1  13      119.70      114.59      6.70 o
  -3   1  13        0.06       -1.18      3.28 o
  -2   1  13        5.67        7.84      4.21 o
  -7   2  13       12.15       12.06      4.12 o
  -6   2  13        0.13       -0.79      3.14 o
  -5   2  13       12.51       14.25      4.02 o
  -4   2  13       48.79       43.34      8.81 o
  -3   2  13        0.52        1.58      4.00 o
  -2   2  13        1.66        1.88      4.15 o
  -7   3  13       30.18       19.67      3.48 o
  -6   3  13       25.78       22.79      4.02 o
  -5   3  13       18.45       15.80      2.87 o
  -4   3  13        4.63        3.09      3.36 o
  -3   3  13       23.07       16.51      3.45 o
  -2   3  13        0.80        1.38      4.27 o
  -7   4  13       21.95       16.78      4.21 o
  -6   4  13       11.81        7.49      4.18 o
  -5   4  13       11.96        7.72      4.08 o
  -4   4  13       33.60       37.21      4.00 o
  -3   4  13       52.13       44.54      8.21 o
  -7   5  13        0.00        0.15      3.32 o
  -6   5  13       27.33       26.94      3.25 o
  -5   5  13       34.91       26.87      3.06 o
  -4   5  13        2.62       -1.03      3.29 o
  -3   5  13       10.41        8.26      3.39 o
  -7   6  13       33.39       22.90      2.87 o
  -6   6  13       15.95       15.44      4.16 o
  -5   6  13       35.85       33.66      7.39 o
  -4   6  13        6.93        6.64      3.81 o
  -3   6  13       15.76       13.59      4.26 o
  -7   7  13       18.60       21.47      3.11 o
  -6   7  13       10.66        7.28      3.30 o
  -5   7  13       28.24       18.85      4.08 o
  -4   7  13        7.59        9.30      4.44 o
  -3   7  13        1.34        4.25      4.21 o
  -6   8  13        0.60        2.21      3.33 o
  -5   8  13        0.16       -0.87      3.44 o
  -4   8  13        4.07        6.06      4.24 o
  -6   9  13        0.64        4.03      3.38 o
  -5   9  13       16.00       12.79      3.07 o
  -4   9  13        7.56        7.01      4.25 o
  -5  10  13        0.02        0.09      4.26 o
  -5   0  14       27.36       27.45      6.13 o
  -5   1  14       37.28       44.77      4.45 o
 
